# Supplementary material for: AMPK-dependent activation of the Cyclin Y/CDK16 complex controls autophagy
Source: Nat Commun. 2020 Feb 25;11:1032. doi: 10.1038/s41467-020-14812-0 (PMC7042329; doi:10.1038/s41467-020-14812-0)
Supplement: Supplementary file 4 — Supplementary Data 1 [file 41467_2020_14812_MOESM4_ESM.xlsx]

## Sheet: Tabelle1
Table S1: Analysis of the Protoarray. Ralated to Figure 1A and B.
File1 = protein microarray incubated with [g-33P]-ATP and AMPK
File2 = protein microarray incubated with [g-33P]-ATP and BSA
File1 = C:\PROGRA~1\INVITR~1\PROSPE~1\Single Microarray Results KSI\Analysis of 20091016_Protoarray2_3h-durchl-586-inverted.txt
File2 = C:\PROGRA~1\INVITR~1\PROSPE~1\Single Microarray Results KSI\Analysis of 20091016_Protoarray2_3h-durchl-590-inverted.txt
File1 Protein Cut-Off Value calculated by = Z-Factor
File2 Protein Cut-Off Value calculated by = Z-Factor
File1 Lot number = HA20212
File2 Lot number = HA20212
File1 Wavelength = 635
File2 Wavelength = 635
Population	Protein Amount	Mean File1		StDev File1	Mean File2	StDev File2
Buffer	0	37.9		425.105	-13	378.624
GST1	692.799	-39.7		353.158	-99.1	426.023
GST2	741.905	-25.3		406.726	-52.4	260.165
GST3	2598	9.5		343.761	26.2	345.453
GST4	7618.6	-90.1		519.441	-47.3	604.093				>10000				>0,6		>3				<0,1
MAPKAP	0	-94.3		430.029	-56.5	324.204				>10000; <5000				>0,4; <0,6		>2; <3				<0,5; >0,1
PKCeta	0	2682.7		1463.23	5128.2	2331.65				<5000				<0.4		<2				>0,5
All Negative Controls	N/A	0.8		419.831	-28.1	404.554
Probes	N/A	748.2		2554.8	314.8	1997.22
Database ID	Ultimate ORF ID	Description	Gene Symbol	Block	Row	Column	Protein Amount	File1 Hit	File2 Hit	Delta I	Ratio	File1 Signal.Used	File2 Signal.Used	File1 Z-Factor	File2 Z-Factor	File1 Z-Score	File2 Z-Score	File1 CI P-Value	File2 CI P-Value	File1 CV	File2 CV	File1 GenePix Flags	File2 GenePix Flags
NM_003684.2	IOH5352	MAP kinase interacting serine/threonine kinase 1 (MKNK1), transcript variant 1	MKNK1	15	2	11	37614.6	1	0	41474.2	13.2561	44858.2	3383.96	0.96778	0.02839	17.2655	1.53671	8.79e-05	0.0198956	0.00226	0.2273	na	na
BC029112.1	IOH22118	SAM domain, SH3 domain and nuclear localization signals 1 (SAMSN1)	SAMSN1	22	13	1	22481.4	1	0	40675.7	51.0156	41489	813.26	0.81472	-1.84512	15.9467	0.24957	0.0001089	0.302391	0.04273	0.1837	na	na
NM_138333.1	IOH10239	family with sequence similarity 122A (FAM122A)	FAM122A	8	13	17	32312.2	1	0	39895.7	14.2277	42911.8	3016.07	0.95358	-1.33532	16.5037	1.35251	9.62e-05	0.0545691	0.0034	0.61533	na	na
NM_022822.1	IOH22120	kinesin light chain 2 (KLC2)	KLC2	24	5	7	29971	1	0	39178.2	79.8705	39674.9	496.74	0.81141	-1.81798	15.2367	0.09109	0.000121	0.682344	0.05357	0.09979	na	na
BC002448.2	IOH4300	actin binding LIM protein 1 (ABLIM1)	ABLIM1	22	6	15	52050.8	1	0	36289.7	17.1478	38537.1	2247.34	0.80601	-1.19078	14.7913	0.96761	0.0001265	0.0626911	0.04418	0.41512	na	na
BC002755.1		MAP kinase-interacting serine/threonine-protein kinase 1	MKNK1	30	9	19	43346.1	1	0	35884	50.7802	36604.8	720.848	0.71208	-0.16282	14.035	0.2033	0.0001485	0.311551	0.08306	0.04732	na	na
BC064840.1	IOH40500	Histone deacetylase 7	HDAC7	12	21	15	28563.3	1	1	34284.3	18.3746	36257.6	1973.24	0.96156	0.5992	13.8991	0.83037	0.0001344	0.0409042	0.00161	0.00073	na	na
NM_001790.2	IOH14569	cell division cycle 25 homolog C (S. pombe) (CDC25C), transcript variant 1	CDC25C	20	16	13	21364.3	1	0	32829.5	279.445	32947.4	117.903	0.93256	-15.7831	12.6034	-0.0986	0.0001648	1	0.01062	3.14437	na	na
NM_198501.1	IOH43320	Smoothelin-like protein 2	SMTNL2	28	8	3	55694.9	1	0	32045	46.2705	32752.8	707.856	0.73748	-1.94747	12.5273	0.1968	0.000183	0.991549	0.07433	0.65859	na	na
NM_032496.1	IOH6543	Rho GTPase activating protein 9 (ARHGAP9), transcript variant 1	ARHGAP9	6	8	19	14271	1	0	28353	87.3624	28681.3	328.303	0.78201	-13.5992	10.9336	0.00675	0.0002274	1	0.04131	3.22	na	na
NM_004331.1	IOH10961	BCL2/adenovirus E1B 19kDa interacting protein 3-like (BNIP3L)	BNIP3L	25	15	3	22931.2	1	0	28318.1	-118.404	28080.9	-237.161	0.84341	-6.56793	10.6985	-0.27637	0.0002364	1	0.039	-1.47105	na	na
NM_199124.1	IOH43439	chromosome 11 open reading frame 63 (C11orf63), transcript variant 2	C11orf63	2	8	3	46091.8	1	0	26723.1	118.034	26951.5	228.335	0.79795	-2.8009	10.2565	-0.0433	0.0002623	1	0.05392	0.5858	na	na
NM_017451.1	IOH42068	BAI1-associated protein 2 (BAIAP2), transcript variant 2	BAIAP2	1	7	19	48133.2	1	0	26459.5	71.5605	26834.5	374.99	0.79857	-3.85831	10.2107	0.03014	0.0002628	1	0.04936	0.36325	na	na
NM_145012.3	IOH36789	Cyclin-Y	CCNY	28	21	17	40563.8	1	0	25802.2	43.641	26407.3	605.104	0.94415	-1.67025	10.0435	0.14535	0.0002536	0.95999	0.00243	0.5148	na	na
BC027951.1	IOH11889	Cas scaffolding protein family member 4	CASS4	8	20	19	28088.1	1	0	24602.1	21.5163	25801.2	1199.15	0.87797	-2.44807	9.80624	0.44278	0.0002727	0.466703	0.02055	0.74892	na	na
BC007401.2	IOH5852	cell division cycle 25 homolog A (S. pombe) (CDC25A)	CDC25A	4	16	11	35710.3	1	0	22813.6	18.1116	24146.8	1333.22	0.85928	-0.53332	9.15869	0.50992	0.0003153	0.126784	0.02941	0.23879	na	na
NM_033345.1	IOH40371	regulator of G-protein signaling 8 (RGS8), transcript variant 1	RGS8	13	6	17	55699.2	1	0	22723.3	61.052	23101.7	378.393	0.6854	-2.07371	8.74959	0.03184	0.000374	1	0.08525	0.2452	na	na
NM_003621.1	IOH10784	PTPRF interacting protein, binding protein 2 (liprin beta 2) (PPFIBP2)	PPFIBP2	22	9	9	11211.8	1	0	21821.6	-123.63	21646.5	-175.091	0.88825	-13.1721	8.18	-0.24529	0.0003765	1	0.00066	-0.26275	na	na
NM_018158.1	IOH38323	solute carrier family 4 (anion exchanger), member 1, adaptor protein (SLC4A1AP)	SLC4A1AP	4	7	11	29638	1	0	21398.9	93.9695	21629	230.171	0.61731	-3.29642	8.17318	-0.04237	0.0004417	1	0.10797	0.01049	na	na
BC038976.1	IOH28763	Rho GTPase-activating protein 15	ARHGAP15	4	17	7	25541.7	1	0	21196.6	-11484.6	21194.8	-1.8455	0.77725	-42.5463	8.0032	-0.15855	0.0004244	1	0.05429	-84.0087	na	na
BC020221.1	IOH13291	SH3 and cysteine rich domain (STAC)	STAC	14	14	15	30417.3	1	0	20932.1	57.9518	21299.7	367.541	0.93081	-4.21896	8.04425	0.0264	0.0003904	1	0.00346	0.73015	na	na
BC053562.1	IOH29038	CREB regulated transcription coactivator 2 (CRTC2)	CRTC2	23	2	17	11745.9	1	0	20924.3	95.166	21146.5	222.207	0.82889	-4.68598	7.98431	-0.04637	0.000418	1	0.0409	0.23952	na	na
BC022996.1	IOH10666	SH3 domain-binding protein 2	SH3BP2	24	21	9	30667.7	1	0	20889.3	18.2788	22098.2	1208.96	0.82193	-0.94501	8.35683	0.44769	0.0003838	0.175078	0.04267	0.31603	na	na
BC032851.2	IOH27168	Cas-Br-M (murine) ecotropic retroviral transforming sequence b (CBLB)	CBLB	19	2	17	21455.2	1	0	20113.9	163.542	20237.7	123.746	0.88914	-6.67464	7.62857	-0.09567	0.000444	1	0.02188	0.71035	na	na
NM_024071.2	IOH3850	zinc finger, FYVE domain containing 21 (ZFYVE21)	ZFYVE21	4	15	3	40661.6	1	0	19834.5	19.6604	20897.5	1062.92	0.91744	-0.39148	7.88683	0.37457	0.0004078	0.163535	0.00731	0.12053	na	na
BC003188.1	IOH4526	MACRO domain-containing protein 1	MACROD1	12	20	15	43679.1	1	0	19673.2	397.826	19722.8	49.5763	0.87063	-136.207	7.42703	-0.13281	0.0004678	1	0.02233	3.93644	na	na
NM_032289.1	IOH26041	pleckstrin and Sec7 domain containing 2 (PSD2)	PSD2	18	2	13	16495.5	1	0	18731.4	200.667	18825.2	93.813	0.90434	-45.8584	7.07569	-0.11066	0.0005097	1	0.01721	4.40816	na	na
NM_001312.2	IOH3437	cysteine-rich protein 2 (CRIP2)	CRIP2	11	3	9	55700.9	1	0	18584.9	77.9217	18826.5	241.608	0.80408	-4.91024	7.0762	-0.03665	0.0005245	1	0.03706	0.5552	na	na
NM_004111.4	IOH3530	flap structure-specific endonuclease 1 (FEN1)	FEN1	21	19	15	13267.5	1	0	18138.9	-1152.82	18123.2	-15.7208	0.92982	-75.8873	6.80091	-0.1655	0.0005395	1	0.00366	-9.18747	na	na
NM_144664.3	IOH45592	Protein FAM76B	FAM76B	20	21	17	32914.8	1	0	18001.4	191.776	18095.8	94.3587	0.90908	-11.757	6.79018	-0.11038	0.000545	1	0.0087	1.16201	na	na
PV3757		myosin light chain kinase 2, skeletal muscle (MYLK2)	MYLK2	10	15	19	27646.1	1	0	17745.6	436.672	17786.3	40.7315	0.9074	-1100.05	6.66905	-0.13724	0.000567	1	0.0123	1.16191	na	na
BC011600.1	IOH13680	cDNA clone IMAGE:3050953, **** WARNING: chimeric clone ****	N/A	7	5	1	54446.4	1	0	17698.8	-2204.32	17690.8	-8.0255	0.66551	-85.0963	6.63166	-0.16164	0.0006413	1	0.08888	-42.845	na	na
BC039711.1	IOH26100	centrosomal protein 57kDa (CEP57)	CEP57	27	18	3	14116	1	0	16613	150.613	16724	111.04	0.69806	-21.4233	6.25325	-0.10203	0.0007056	1	0.07761	0.46125	na	na
BC047536.1	IOH27737	sciellin (SCEL)	SCEL	10	2	11	55709.4	1	0	16279	107.393	16432	153.008	0.87332	-16.2415	6.13894	-0.08102	0.0006737	1	0.02208	1.8935	na	na
BC067299.1	IOH40040	Mdm4, transformed 3T3 cell double minute 4, p53 binding protein (mouse) (MDM4)	MDM4	13	6	9	27072	1	0	15855.2	284.192	15911.2	55.9875	0.89241	-16.1061	5.93511	-0.12959	0.000704	1	0.00774	3.98371	na	na
BC031650.1	IOH22742	Putative E3 ubiquitin-protein ligase SH3RF2	SH3RF2	17	15	3	55704.3	1	0	15696.7	72.4591	15916.4	219.661	0.73164	-8.20777	5.93714	-0.04764	0.0007531	1	0.05481	2.51401	na	na
BC099658.1	IOH63280	Oral-facial-digital syndrome 1 protein (Protein 71-7A) [Source:UniProtKB/Swiss-Prot;Acc:O75665]	OFD1	4	21	1	55201.8	1	0	15035.2	11.5923	16454.6	1419.44	0.68612	-0.7682	6.1478	0.55308	0.0007303	0.132716	0.07889	0.33577	na	na
BC001048.1	IOH4605	PCTAIRE protein kinase 1 (PCTK1)	PCTK1	20	17	7	17431.2	1	0	14717.8	40.3083	15092.2	374.42	0.75151	-8.91525	5.61453	0.02984	0.0008401	1	0.05683	2.52113	na	na
NM_006038.1	IOH14383	spermatogenesis associated 2 (SPATA2)	SPATA2	7	7	9	32549.1	1	0	14701.5	8.59493	16637.2	1935.7	0.85969	0.25004	6.21929	0.81157	0.000658	0.0478069	0.02292	0.08293	na	na
BC050351.1	IOH62378	Phosphofurin acidic cluster sorting protein 2	PACS2	9	18	13	11914.5	1	0	14551.6	103.52	14693.5	141.939	0.85975	-21.6692	5.45845	-0.08656	0.0008343	1	0.01521	5.69658	na	na
NM_001721.2	IOH11645	BMX non-receptor tyrosine kinase (BMX), transcript variant 2	BMX	8	14	11	30060.5	1	1	14500.5	4.02466	19294.7	4794.1	0.70335	0.5718	7.25944	2.24277	0.0005255	0.0074077	0.07181	0.03592	na	na
NM_001030002.1	IOH55430	Growth factor receptor-bound protein 7	GRB7	4	19	7	44448.1	1	0	14340.5	8.93335	16148.1	1807.62	0.83318	-0.03539	6.02785	0.74745	0.000705	0.0596922	0.02943	0.14071	na	na
NM_017949.1	IOH29099	CUE domain containing 1 (CUEDC1)	CUEDC1	28	9	13	32718.3	1	0	14303.1	41.4507	14656.6	353.592	0.8939	-5.43031	5.44406	0.01942	0.0008277	1	0.00613	1.41732	na	na
NM_030636.1	IOH39935	Endonuclease/exonuclease/phosphatase family domain-containing protein 1	KIAA1706	5	6	3	44394.1	1	0	13938.2	83.514	14107.1	168.919	0.75247	-5.64542	5.22893	-0.07305	0.0009575	1	0.05401	0.26989	na	na
NM_014012.2	IOH26198	RAS (RAD and GEM)-like GTP-binding 1 (REM1)	REM1	17	18	9	26100.4	1	0	13936	58.5286	14178.2	242.244	0.81825	-8.68939	5.25678	-0.03634	0.0009041	1	0.02141	2.75476	na	na
BC014020.1	IOH13375	BAI1-associated protein 2 (BAIAP2)	BAIAP2	48	9	15	35614.6	1	0	13925.6	62.4747	14152.1	226.526	0.56243	-4.08788	5.24658	-0.04421	0.0010418	1	0.11435	0.31878	na	na
BC000029.2	IOH4750	Phosphatidylinositol 4-kinase beta	PI4KB	15	19	3	26357.5	1	0	13814.8	34.3774	14228.6	413.896	0.89994	-1.68147	5.27652	0.04961	0.000879	1	0.00672	0.18626	na	na
BC028565.1	IOH13565	Protein Daple	KIAA1509	4	16	15	32579.6	1	0	13694.3	-266.677	13643.1	-51.1596	0.87849	-132.933	5.04734	-0.18324	0.0009599	1	0.00954	-3.20599	na	na
NM_007362.2	IOH3243	nuclear cap binding protein subunit 2, 20kDa (NCBP2), transcript variant 1	NCBP2	4	14	1	52073.8	1	0	13663.4	86.2966	13823.6	160.187	0.62888	-16.0323	5.11796	-0.07742	0.001057	1	0.09305	4.66582	na	na
BC012761.1	IOH14564	NIMA (never in mitosis gene a)-related kinase 6 (NEK6)	NEK6	6	20	13	37161.5	1	0	13494.7	4.50764	17341.9	3847.22	0.75403	-0.4009	6.4951	1.76866	0.0006121	0.0154035	0.0303	0.22632	na	na
NM_198723.1	IOH45764	transcription elongation factor A (SII), 2 (TCEA2), transcript variant 2	TCEA2	25	8	21	27126.6	1	0	13197.5	17.1898	14012.7	815.175	0.86371	-1.50438	5.19199	0.25053	0.0009224	0.395676	0.01901	0.34714	na	na
NM_212530.1	IOH45821	cell division cycle 25B (CDC25B), transcript variant 5	CDC25B	11	8	21	37728.7	1	0	13124	40.4299	13456.9	332.844	0.78502	-2.98191	4.97442	0.00903	0.0010192	1	0.03213	0.12904	na	na
BC011906.1	IOH12531	iron-sulfur cluster scaffold homolog (E. coli) (ISCU)	ISCU	35	13	13	17184.5	1	0	12887.4	22.8912	13476	588.699	0.78973	-2.19488	4.98194	0.13714	0.0010395	1	0.04764	0.66165	na	na
BC104469.1	IOH63631	Outer dense fiber protein 3-like protein 2	ODF3L2	16	20	17	55696.6	1	0	12824.3	22.7999	13412.5	588.274	0.52729	-3.97092	4.95708	0.13692	0.0011856	1	0.12853	0.78906	na	na
BC000442.1		Serine/threonine-protein kinase 12	AURKB	22	9	19	46119.9	1	0	12552.8	-8.71387	11260.5	-1292.25	0.56627	-3.13995	4.11473	-0.80465	0.0015508	1	0.0752	-0.1853	na	na
NM_014487.2	IOH4416	zinc finger protein 330 (ZNF330)	ZNF330	15	12	15	29591.7	1	0	12243.9	31.7946	12641.5	397.601	0.75583	-2.95387	4.65529	0.04145	0.0011883	1	0.05167	0.64486	na	na
BC004174.1	IOH3773	Serine/threonine-protein kinase Nek6	NEK6	8	17	1	29643.2	1	0	11465.8	6.11478	13707.5	2241.7	0.49185	-0.66374	5.07252	0.96479	0.0011396	0.053837	0.13103	0.33197	na	na
NM_001001550.1	IOH13204	growth factor receptor-bound protein 10 (GRB10), transcript variant 3	GRB10	15	4	17	47943.3	1	0	11361.1	22.9538	11878.6	517.501	0.59388	-4.6068	4.35667	0.10149	0.0014556	1	0.10404	1.41514	na	na
NM_012121.4	IOH45907	CDC42 effector protein (Rho GTPase binding) 4 (CDC42EP4)	CDC42EP4	26	8	15	36232.3	1	0	11056.5	79.815	11196.8	140.284	0.85415	-7.70317	4.08979	-0.08739	0.0014203	1	0.00705	1.81173	na	na
NM_173822.1	IOH27491	family with sequence similarity 126, member B (FAM126B)	FAM126B	1	9	13	55695.8	1	0	10954.6	39.9948	11235.5	280.924	0.7717	-4.85552	4.10494	-0.01697	0.0014652	1	0.03359	0.2567	na	na
NM_207356.1	IOH40044	chromosome 1 open reading frame 174 (C1orf174)	C1orf174	13	6	21	48916.7	1	0	10884.4	125.364	10972	87.5209	0.60542	-12.5938	4.00177	-0.11381	0.0016702	1	0.09001	2.86379	na	na
NM_032943.2	IOH38478	synaptotagmin-like 2 (SYTL2), transcript variant a	SYTL2	20	7	11	15924.9	1	0	10803.8	59.5101	10988.5	184.648	0.62484	-6.64503	4.00824	-0.06517	0.0016633	1	0.08926	0.95033	na	na
BC069677.1	IOH61907	Regulator of G-protein signaling 8	RGS8	15	18	21	24146.7	1	0	10793.7	54.5532	10995.2	201.551	0.81523	-3.33182	4.0109	-0.05671	0.0015161	1	0.0273	0.15331	na	na
BC006318.1	IOH6433	erythrocyte membrane protein band 4.9 (dematin) (EPB49)	EPB49	16	2	11	54508.6	1	0	10728.7	10.0823	11910	1181.28	0.87272	-2.13694	4.36896	0.43383	0.0012601	0.388506	0.0098	0.67077	na	na
NM_003975.1	IOH13203	SH2 domain protein 2A (SH2D2A)	SH2D2A	36	15	5	42000.5	1	0	10448	25.7859	10869.5	421.529	0.68783	-1.29041	3.96167	0.05343	0.0016549	1	0.07135	0.19939	na	na
BC067120.1	IOH40451	protein tyrosine phosphatase domain containing 1, mRNA (cDNA clone MGC:70358 IMAGE:5539182), complete cds	PTPDC1	13	21	9	37001.1	1	0	10383.1	58.7819	10562.8	179.694	0.79807	-8.62749	3.84162	-0.06765	0.0016367	1	0.0247	2.08445	na	na
NM_004721.3	IOH45191	mitogen-activated protein kinase kinase kinase 13 (MAP3K13)	MAP3K13	3	20	21	7243.45	1	0	10368.8	11.598	11347.1	978.367	0.68813	-1.58878	4.14865	0.33224	0.0014864	0.565889	0.05694	0.67741	na	na
NM_023039.2	IOH11016	ankyrin repeat, family A (RFXANK-like), 2 (ANKRA2)	ANKRA2	7	3	17	35847.2	1	0	10257.1	23.7449	10708	450.961	0.72898	-4.77223	3.89849	0.06817	0.0016597	1	0.05307	1.15099	na	na
BC011526.1	IOH9712	PCTAIRE protein kinase 3 (PCTK3)	PCTK3	10	15	7	14187.8	1	0	10210.1	82.4063	10335.5	125.422	0.83763	-18.5341	3.7527	-0.09483	0.0017029	1	0.02202	1.55534	na	na
BC033230.1	IOH23262	zinc finger protein 808 (ZNF808)	ZNF808	23	19	13	36294.8	1	0	9993.4	36.7029	10273.3	279.904	0.79037	-4.94477	3.72834	-0.01748	0.0017604	1	0.03667	0.67747	na	na
NM_002135.3	IOH10133	nuclear receptor subfamily 4, group A, member 1 (NR4A1), transcript variant 1	NR4A1	4	3	3	38352.1	0	0	9756.82	25.9452	10148	391.131	0.36368	-2.36046	3.67925	0.03821	0.0022123	1	0.17021	0.25251	na	na
BC029054.1	IOH22631	PDZ domain containing 7 (PDZD7)	PDZD7	8	13	13	11672.6	0	0	9711.41	-13.8832	9058.91	-652.507	0.32995	-4.40335	3.25298	-0.48433	0.0027533	1	0.16501	-0.92191	na	na
NM_178425.1	IOH38634	histone deacetylase 9 (HDAC9), transcript variant 5	HDAC9	3	7	3	11866.8	1	0	9676.34	-70.9455	9541.84	-134.495	0.7525	-42.7533	3.44201	-0.22497	0.0020121	1	0.02691	-1.39379	na	na
NM_004016.1	IOH11698	dystrophin (muscular dystrophy, Duchenne and Becker types) (DMD), transcript variant Dp71b	DMD	10	6	3	26988	1	0	9669.61	-256.155	9632	-37.6022	0.65192	-13.5426	3.47731	-0.17646	0.0021386	1	0.08116	-0.9474	na	na
NM_001017980.1	IOH43503	hypothetical protein LOC203547 (LOC203547)	LOC203547	2	8	5	37635.4	1	0	9352.89	16.0045	9976.23	623.338	0.85084	-1.1121	3.61204	0.15448	0.0018054	0.707928	0.01342	0.38701	na	na
NM_024946.1	IOH10395	NEFA-interacting nuclear protein NIP30 (NIP30)	NIP30	22	12	19	42503.8	1	0	9260.78	76.825	9382.91	122.133	0.6595	-8.18969	3.3798	-0.09648	0.0020898	1	0.02991	4.82791	na	na
BC006083.1	IOH6556	tyrosyl-DNA phosphodiesterase 1 (TDP1)	TDP1	2	8	7	35045.8	1	0	8929.7	-27.9269	8621	-308.699	0.57855	-4.76251	3.08158	-0.31219	0.0027406	1	0.09853	-0.64507	na	na
NM_052987.1		Cell division protein kinase 10	CDK10	6	9	21	27442.5	1	0	8821.86	13.3066	9538.69	716.838	0.54101	-2.61628	3.44078	0.20129	0.0021164	0.296608	0.06108	0.0041	na	na
BC094719.1	IOH62673	Rho GTPase-activating protein 12	ARHGAP12	12	21	1	31965.6	1	0	8781.32	15.4928	9387.24	605.91	0.44587	-1.43447	3.3815	0.14575	0.0024604	0.679664	0.13899	0.33437	na	na
BC017227.1	IOH12094	phosducin-like (PDCL)	PDCL	7	13	9	29610.3	1	0	8719.14	76.3962	8834.78	115.644	0.65082	-13.998	3.16525	-0.09973	0.0025039	1	0.07107	1.58331	na	na
NM_019617.2	IOH39863	gastrokine 1 (GKN1)	GKN1	24	5	9	16559.4	1	0	8718.36	9.85808	9702.59	984.227	0.76639	-1.49744	3.50493	0.33518	0.0019829	0.312372	0.03991	0.41447	na	na
NM_031845.1	IOH37776	microtubule-associated protein 2 (MAP2), transcript variant 2	MAP2	40	7	17	49263.3	1	0	8569.66	16.3187	9129.08	559.426	0.82981	-3.52008	3.28045	0.12248	0.0021652	1	0.0164	0.89936	na	na
NM_014790.3	IOH14698	janus kinase and microtubule interacting protein 2 (JAKMIP2)	JAKMIP2	3	5	9	24587.3	1	0	8358.13	6.71977	9819.4	1461.27	0.76045	-0.10207	3.55065	0.57403	0.0018971	0.100801	0.02587	0.20818	na	na
NM_145810.1	IOH11712	cell division cycle associated 7 (CDCA7), transcript variant 2	CDCA7	13	2	17	12728.7	0	0	8257.46	113.969	8330.55	73.0949	0.37885	-11.1355	2.96788	-0.12102	0.0031871	1	0.15161	1.76605	na	na
NM_173558.2	IOH57227	FYVE, RhoGEF and PH domain-containing protein 2	FGD2	10	19	15	27583.9	1	0	8208.19	3000.08	8210.93	2.7369	0.68353	-31.8127	2.92107	-0.15626	0.0028715	1	0.06468	28.5177	na	na
NM_005804.2	IOH3477	DEAD (Asp-Glu-Ala-Asp) box polypeptide 39 (DDX39)	DDX39	13	17	19	27302.8	1	0	8168.13	122.131	8235.57	67.432	0.74049	-16.8603	2.93071	-0.12386	0.0027196	1	0.03165	4.68512	na	na
BC030808.1	IOH23056	zinc finger, FYVE domain containing 16 (ZFYVE16)	ZFYVE16	7	21	3	16816.6	1	0	8144.34	-25.0582	7831.8	-312.544	0.6137	-3.17854	2.77266	-0.31412	0.0032174	1	0.07756	-0.43755	na	na
BC070112.1	IOH40099	family with sequence similarity 53, member A (FAM53A)	FAM53A	11	6	13	20121.2	1	0	8129.52	13.0992	8801.42	671.904	0.7733	-1.88372	3.15219	0.17879	0.0023252	0.544511	0.01513	0.31935	na	na
BC006375.2	IOH6475	dual-specificity tyrosine-(Y)-phosphorylation regulated kinase 2 (DYRK2)	DYRK2	14	5	11	14399.6	0	0	8129.44	1.50614	24191.2	16061.7	0.85258	-1.5553	9.17603	7.88443	0.0003152	0.003694	0.03178	0.83062	na	na
PV3371		BMX non-receptor tyrosine kinase (BMX), transcript variant 2	BMX	17	15	19	0	1	0	8101.87	6.34123	9618.73	1516.86	0.6021	0.38775	3.47211	0.60186	0.0021278	0.0728142	0.07595	0.04259	na	na
BC036335.1	IOH25781	BTB (POZ) domain containing 12 (BTBD12)	BTBD12	19	20	21	9264.19	1	0	8042.97	18.5289	8501.81	458.839	0.59994	-0.7427	3.03492	0.07211	0.0028159	0.763357	0.09804	0.07357	na	na
NM_015532.2	IOH12446	glutamate receptor, ionotropic, N-methyl D-aspartate-like 1A (GRINL1A), transcript variant 1	GRINL1A	8	19	1	40234.2	1	0	8026.67	12.6569	8715.25	688.58	0.69644	-1.177	3.11847	0.18715	0.0024625	0.322523	0.04125	0.00881	na	na
BC007048.1	IOH7230	zinc finger, MYM-type 5 (ZMYM5)	ZMYM5	17	3	21	34818.6	1	0	8007.25	39.9392	8212.89	205.635	0.62988	-2.85001	2.92183	-0.05466	0.0028371	1	0.05683	0.31742	na	na
NM_005431.1	IOH57264	DNA repair protein XRCC2	XRCC2	4	19	11	36754.4	1	0	7817.81	61.2091	7947.65	129.844	0.5827	-8.12263	2.81801	-0.09261	0.0031629	1	0.08574	1.00282	na	na
BC016652.1		Cytoplasmic tyrosine-protein kinase BMX	BMX	40	9	19	24689.2	0	1	7815.76	4.43473	10091.3	2275.51	0.37781	0.48212	3.65707	0.98172	0.0022413	0.0310533	0.17131	0.00487	na	na
BC000827.1	IOH3112	Condensin complex subunit 3	NCAPG	16	20	15	24643.2	1	0	7814.69	13.9946	8416.07	601.378	0.78694	-1.87759	3.00136	0.14348	0.0025786	0.587276	0.02482	0.23877	na	na
NM_001001974.1	IOH3868	pleckstrin homology domain containing, family A (phosphoinositide binding specific) member 1 (PLEKHA1), transcript variant 2	PLEKHA1	6	18	17	41716.9	0	0	7735.37	15.4248	8271.62	536.255	0.34621	-3.6984	2.94482	0.11088	0.0030488	0.527438	0.11411	0.01918	na	na
NM_006374.2	IOH6735	serine/threonine kinase 25 (STE20 homolog, yeast) (STK25)	STK25	22	14	13	24503.3	1	0	7728.92	4.80153	9762.02	2033.11	0.68321	-0.68057	3.52819	0.86034	0.0019175	0.0502762	0.02517	0.17872	na	na
NM_006340.1	IOH52178	Brain-specific angiogenesis inhibitor 1-associated protein 2	BAIAP2	36	19	17	16930.7	1	0	7668.93	10.4197	8483.06	814.135	0.80869	-0.70287	3.02758	0.25001	0.0025281	0.345861	0.02209	0.26802	na	na
BC012760.2	IOH62834	Glycogen synthase kinase-3 beta	GSK3B	5	18	17	24442.2	1	1	7600.62	2.89159	11618.8	4018.12	0.74033	0.66176	4.25496	1.85424	0.0014073	0.0103251	0.05194	0.02282	na	na
XM_086879.4	IOH43381	PREDICTED: Homo sapiens hypothetical LOC150371 (LOC150371)	LOC150371	28	8	5	52260.3	0	0	7457.45	14.7834	7998.5	541.045	0.39514	-0.76765	2.83791	0.11328	0.0034307	0.656685	0.14674	0.18266	na	na
NM_016606.2	IOH40596	receptor accessory protein 2 (REEP2)	REEP2	7	6	11	14470.5	1	0	7440.82	13.2063	8050.41	609.586	0.83164	-4.78931	2.85824	0.1476	0.0027464	1	0.00678	1.35772	na	na
NM_130398.1	IOH5832	exonuclease 1 (EXO1), transcript variant 2	EXO1	8	20	3	5803.1	1	0	7393.88	25.1847	7699.61	305.726	0.71249	-7.44116	2.72093	-0.00454	0.0030952	1	0.02802	1.41559	na	na
NM_005663.2	IOH46152	Wolf-Hirschhorn syndrome candidate 2 (WHSC2)	WHSC2	48	8	13	55683	0	0	7384.83	58.8974	7512.39	127.55	-0.04025	-9.41835	2.64764	-0.09376	0.004918	1	0.28708	1.12943	na	na
NM_032207.1	IOH52563	Uncharacterized protein C19orf44	C19orf44	18	17	19	32966.3	1	0	7372.23	40.3417	7559.62	187.39	0.82377	-10.6412	2.66613	-0.0638	0.0031847	1	0.02235	1.3595	na	na
NM_002150.1	IOH14718	4-hydroxyphenylpyruvate dioxygenase	HPD	12	20	17	34961.7	0	0	7269.93	34.7276	7485.48	215.548	0.3375	-6.13716	2.63711	-0.0497	0.0040186	1	0.16285	0.7492	na	na
NM_032548.2	IOH45815	ankyrin repeat and BTB (POZ) domain containing 1 (ABTB1), transcript variant 1	ABTB1	17	8	15	38528.4	1	0	7192.85	32.5749	7420.65	227.803	0.66512	-9.72936	2.61173	-0.04357	0.0033795	1	0.03775	3.13663	na	na
BC007709.1	IOH57301	Protein phosphatase Slingshot homolog 3	SSH3	48	19	17	35324.5	1	0	7133.67	972.493	7141.02	7.343	0.59164	-142.28	2.50228	-0.15395	0.0038478	1	0.0737	51.4211	na	na
NM_133265.2	IOH38152	angiomotin (AMOT)	AMOT	26	7	7	55710.3	1	0	7072.93	-101.259	7003.77	-69.167	0.54143	-65.211	2.44855	-0.19226	0.0040888	1	0.08831	-6.29304	na	na
NM_178151.1	IOH22620	doublecortex; lissencephaly, X-linked (doublecortin) (DCX), transcript variant 4	DCX	19	16	13	35544.8	1	0	6968.14	-4.25085	5641.09	-1327.05	0.63084	0.36573	1.91518	-0.82208	0.0061302	1	0.06974	-0.03476	na	na
NM_203305.1	IOH26383	family with sequence similarity 102, member A (FAM102A), transcript variant 2	FAM102A	19	2	11	42365.7	0	0	6905.89	-89.0894	6829.23	-76.656	0.37869	-9.41016	2.38024	-0.19601	0.0048345	1	0.16367	-0.32318	na	na
NM_178838.2	IOH23233	hypothetical protein LOC90768 (MGC45800)	MGC45800	7	13	3	55694.9	0	0	6875.43	80.0028	6962.46	87.0277	0.01356	-19.2155	2.43239	-0.11405	0.005553	1	0.26969	1.89761	na	na
NM_130807.1	IOH10112	MOB1, Mps One Binder kinase activator-like 2A (yeast) (MOBKL2A)	MOBKL2A	6	6	5	55674.5	1	0	6861.09	28.0616	7114.62	253.536	0.52375	-9.29232	2.49195	-0.03068	0.0036658	1	0.03574	0.80292	na	na
BC024254.1	IOH13735	abl-interactor 1 (ABI1)	ABI1	23	18	5	31819.9	1	0	6829.75	22.0914	7153.57	323.817	0.67279	-3.4619	2.50719	0.00451	0.0037652	1	0.06146	0.30866	na	na
BC035137.1	IOH27698	thyroid hormone receptor, alpha (erythroblastic leukemia viral (v-erb-a) oncogene homolog, avian) (THRA)	THRA	24	5	21	38561.1	1	0	6800.91	11.1831	7468.78	667.866	0.81751	-1.11811	2.63057	0.17678	0.0032123	0.388902	0.01147	0.09997	na	na
BC036450.1	IOH22401	SAM domain and HD domain 1 (SAMHD1)	SAMHD1	21	13	17	20013.6	1	0	6762.03	8.96755	7610.73	848.696	0.79882	-0.14012	2.68613	0.26731	0.0031299	0.25634	0.01964	0.12951	na	na
NM_012280.1	IOH27897	FtsJ homolog 1 (E. coli) (FTSJ1), transcript variant 1	FTSJ1	1	17	1	46653	1	0	6638.34	69.415	6735.37	97.0304	0.63023	-22.6204	2.3435	-0.10905	0.0041888	1	0.05203	2.02029	na	na
BC048299.1	IOH26615	spermatogenesis associated, serine-rich 2 (SPATS2)	SPATS2	4	4	11	43079.5	1	0	6565.32	411.16	6581.33	16.0068	0.46525	-28.6284	2.28321	-0.14962	0.0048134	1	0.11372	9.95825	na	na
BC035040.1	IOH27116	GRAM domain containing 1C (GRAMD1C)	GRAMD1C	12	2	11	8836.24	1	0	6524.66	121.357	6578.88	54.211	0.56614	-69.8781	2.28225	-0.13049	0.0045779	1	0.0802	1.58879	na	na
BC012120.1	IOH12484	nuclear factor I/C (CCAAT-binding transcription factor) (NFIC)	NFIC	14	15	9	8645.89	1	0	6506.71	-110.174	6448.18	-58.5275	0.44829	-22.8503	2.23109	-0.18693	0.0050387	1	0.11688	-7.45038	na	na
NM_199334.2	IOH6734	thyroid hormone receptor, alpha (erythroblastic leukemia viral (v-erb-a) oncogene homolog, avian) (THRA), transcript variant 1	THRA	24	2	13	31295.3	1	0	6381.73	9.53355	7129.57	747.84	0.50513	-1.42111	2.4978	0.21682	0.0041003	0.400684	0.11354	0.25868	na	na
NM_018948.2	IOH14139	ERBB receptor feedback inhibitor 1 (ERRFI1)	ERRFI1	12	19	21	9408.96	1	0	6366.15	31.3078	6576.19	210.05	0.53054	-6.66675	2.2812	-0.05245	0.0046623	1	0.0918	0.8497	na	na
NM_006398.2	IOH59996	Ubiquitin D	UBD	22	18	9	21830.8	1	0	6255.78	24.6965	6519.77	263.995	0.62728	-4.02524	2.25912	-0.02545	0.0041717	1	0.0041	0.40942	na	na
NM_003407.1	IOH9945	zinc finger protein 36, C3H type, homolog (mouse) (ZFP36)	ZFP36	26	16	21	7754.37	1	0	6245.95	32.5791	6443.73	197.788	0.57454	-5.91462	2.22935	-0.05859	0.0047099	1	0.07144	1.41897	na	na
BC000797.1	IOH3049	chromosome 2 open reading frame 33 (C2orf33)	C2orf33	22	20	13	8617.78	0	0	6243.32	101.44	6305.48	62.1595	0.2311	-7.56839	2.17523	-0.1265	0.005413	1	0.13421	5.00422	na	na
NM_033019.1	IOH6258	PCTAIRE protein kinase 1 (PCTK1), transcript variant 3	PCTK1	40	14	13	39997.4	1	0	6200.32	18.3981	6556.69	356.38	0.74871	-11.227	2.27356	0.02081	0.0042666	1	0.02772	3.34915	na	na
NM_002835.2	IOH28818	protein tyrosine phosphatase, non-receptor type 12 (PTPN12)	PTPN12	4	7	3	12350.5	1	0	6198.64	145.054	6241.66	43.03	0.54228	-26.828	2.15026	-0.13608	0.0051197	1	0.0846	8.76398	na	na
NM_020836.2	IOH4129	brain-enriched guanylate kinase-associated homolog (rat) (BEGAIN)	KIAA1446	24	9	1	11855.9	0	0	6177.66	228.23	6204.85	27.1867	0.34814	-57.055	2.13585	-0.14402	0.0058073	1	0.15838	4.52474	na	na
NM_153345.1	IOH27468	transmembrane protein 139 (TMEM139)	TMEM139	3	2	19	36004.1	1	0	6176.72	-23.2658	5922.18	-254.544	0.51573	-8.35263	2.0252	-0.28508	0.0055636	1	0.06993	-0.79231	na	na
NM_033642.1	IOH36760	fibroblast growth factor 13 (FGF13), transcript variant 1B	FGF13	9	5	21	22794.8	1	0	6098.49	-71.4088	6014.27	-84.2232	0.57822	-18.1958	2.06125	-0.1998	0.0053507	1	0.06445	-2.5277	na	na
NM_007278.1	IOH41289	GABA(A) receptor-associated protein (GABARAP)	GABARAP	23	7	19	2439.96	1	0	6061.95	14.3497	6516.04	454.09	0.55786	-2.06626	2.25765	0.06974	0.0047732	0.865243	0.09518	0.14711	na	na
NM_152671.2	IOH21668	phosphatidylinositol-3-phosphate/phosphatidylinositol 5-kinase, type III (PIP5K3), transcript variant 3	PIP5K3	27	4	19	28374.5	1	0	6050.69	6.37424	7176.56	1125.87	0.74298	-0.33072	2.5162	0.40609	0.0035833	0.149651	0.032	0.13586	na	na
BC025700.1	IOH11281	AF4/FMR2 family, member 4 (AFF4)	AFF4	6	9	7	55693.2	1	0	6028.08	-30.4179	5836.22	-191.868	0.52854	-42.0398	1.99156	-0.25369	0.0052286	1	0.00712	-2.75928	na	na
NM_001002913.1	IOH26561	peptidyl-tRNA hydrolase 1 homolog (S. cerevisiae) (PTRH1)	PTRH1	27	2	11	13861.4	1	0	5977.23	12.7514	6485.86	508.639	0.81134	-2.99164	2.24585	0.09705	0.0042119	1	0.00352	0.54221	na	na
BC002940.1	IOH5740	Zinc finger protein ZXDC	ZXDC	5	12	21	30704.3	1	0	5964.33	20.8687	6264.52	300.188	0.64179	-3.50594	2.1592	-0.00733	0.0048632	1	0.05498	0.37037	na	na
NM_152377.1	IOH11555	chromosome 1 open reading frame 87 (C1orf87)	C1orf87	7	2	11	42912.7	1	0	5947.48	19.3468	6271.65	324.17	0.73248	-4.75958	2.16199	0.00469	0.0046487	1	0.02556	0.8446	na	na
NM_016310.2	IOH12571	polymerase (RNA) III (DNA directed) polypeptide K, 12.3 kDa (POLR3K)	POLR3K	17	14	3	45964	0	0	5923.3	-116.9	5873.06	-50.24	-0.2328	-158.031	2.00597	-0.18278	0.0086149	1	0.32485	-2.66767	na	na
BC009485.1	IOH12968	chromosome 4 open reading frame 16 (C4orf16)	C4orf16	14	14	1	15694.1	1	0	5913.41	14.4791	6352.12	438.711	0.7698	-4.73997	2.19349	0.06204	0.0044333	1	0.01023	1.05363	na	na
BC008808.2	IOH6341	excision repair cross-complementing rodent repair deficiency, complementation group 6-like (ERCC6L)	ERCC6L	8	18	11	41114.6	1	0	5897.87	-134.565	5854.36	-43.5057	0.69771	-159.919	1.99866	-0.17941	0.005229	1	0.01153	-2.69349	na	na
NM_002577.1		Serine/threonine-protein kinase PAK 2	PAK2	9	9	21	30207.8	1	0	5785.32	-111.625	5733.95	-51.3682	0.40091	-22.3441	1.95153	-0.18334	0.0064073	1	0.12043	-1.315	na	na
BC031691.2	IOH28682	SLAIN motif family, member 2 (SLAIN2)	SLAIN2	9	9	13	55693.2	1	0	5770.16	11.3521	6327.55	557.389	0.47012	-0.59477	2.18387	0.12146	0.0051348	0.47876	0.10458	0.00196	na	na
BC001304.1	IOH45994	piccolo (presynaptic cytomatrix protein) (PCLO)	PCLO	21	10	1	28418.1	1	0	5727.7	21.2671	6010.31	282.611	0.61285	-4.72063	2.0597	-0.01612	0.0053879	1	0.06823	1.16403	na	na
NM_005720.1	IOH3992	actin related protein 2/3 complex, subunit 1B, 41kDa (ARPC1B)	ARPC1B	20	15	1	20337.3	0	0	5725.42	-6.61252	4973.31	-752.105	0.12299	-3.57301	1.6538	-0.53421	0.0098716	1	0.21242	-1.12097	na	na
BC063451.1	IOH39854	t-complex 10 (mouse) (TCP10)	TCP10	14	19	11	36828.6	0	0	5710.59	29.755	5909.18	198.595	0.2923	-5.13436	2.02012	-0.05819	0.0064398	1	0.16197	0.1223	na	na
BC020972.1		Casein kinase I isoform gamma-2	CSNK1G2	22	9	17	19633.8	0	1	5697.55	1.31656	23696.2	17998.6	0.89097	0.81549	8.98228	8.85421	0.0003152	0.000509	0.00292	0.00744	na	na
NM_030571.2	IOH5545	Nedd4 family interacting protein 1 (NDFIP1)	NDFIP1	28	7	3	4752.17	0	0	5696.62	-64.7942	5610.04	-86.5825	0.39251	-13.2419	1.90303	-0.20098	0.0067332	1	0.12424	-3.66536	na	na
BC000251.1		Glycogen synthase kinase-3 beta	GSK3B	8	10	9	33677.4	1	1	5623.9	1.77553	12875.6	7251.7	0.8621	0.69463	4.74691	3.47328	0.0010718	0.0032277	0.0056	0.031	na	na
NM_024099.2	IOH40910	Uncharacterized protein C11orf48	C11orf48	2	6	7	40022.9	1	0	5583.13	15.2655	5974.5	391.373	0.67658	-3.75298	2.04569	0.03833	0.0052866	1	0.04724	1.24754	na	na
BC022983.1	IOH10747	ligand of numb-protein X 1 (LNX1)	LNX1	27	4	21	12664.9	1	0	5550.1	13.628	5989.6	439.507	0.48239	-4.89935	2.05159	0.06244	0.0057617	1	0.10811	0.96514	na	na
NM_005985.2	IOH56124	Zinc finger protein SNAI1	SNAI1	18	19	15	29744.5	0	0	5529.06	10.1741	6131.74	602.683	0.33621	-2.8522	2.10723	0.14414	0.0061319	1	0.1775	0.71287	na	na
NM_032476.1	IOH13845	mitochondrial ribosomal protein S6 (MRPS6), nuclear gene encoding mitochondrial protein	MRPS6	2	14	15	24342.8	1	0	5513.01	-19.3804	5242.51	-270.505	0.63512	-6.23314	1.75916	-0.29307	0.0069206	1	0.05262	-0.81969	na	na
NM_001017926.1	IOH55729	Zinc fingers and homeoboxes protein 1	ZHX1	2	19	13	29126.6	0	0	5469.57	867.604	5475.88	6.3115	0.21936	-17.4266	1.85051	-0.15447	0.0079021	1	0.19428	39.2398	na	na
NM_152243.1	IOH42102	Cdc42 effector protein 1	CDC42EP1	17	21	9	35188.9	1	0	5404.73	59.898	5496.49	91.7641	0.53481	-8.34832	1.85858	-0.11168	0.0063312	1	0.05645	1.80891	na	na
NM_003616.2	IOH44332	survival of motor neuron protein interacting protein 1 (SIP1), transcript variant alpha	SIP1	15	9	3	40683.4	0	0	5382.06	-30.8793	5213.23	-168.826	-0.01697	-11.6428	1.74771	-0.24216	0.0099138	1	0.27017	-0.6794	na	na
NM_014280.1	IOH42939	DnaJ homolog subfamily C member 8	DNAJC8	18	7	13	13621.2	1	0	5376.86	9.79176	5988.44	611.58	0.54648	-0.82888	2.05115	0.1486	0.0057442	0.460909	0.10587	0.10116	na	na
NM_022575.2	IOH41705	vacuolar protein sorting 16 homolog (S. cerevisiae) (VPS16), transcript variant 1	VPS16	13	7	17	17668.1	0	0	5360.88	30.165	5544.69	183.812	-0.00052	-4.49394	1.87744	-0.06559	0.0084381	1	0.24831	0.41337	na	na
NM_144595.1	IOH25832	SLAIN motif family, member 1 (SLAIN1), transcript variant 2	SLAIN1	26	12	19	15983.6	1	0	5281.24	23.8358	5512.52	231.27	0.73594	-3.03506	1.86485	-0.04183	0.0058391	1	0.00451	0.4314	na	na
NM_207283.1	IOH50062	AAA1 protein (AAA1), transcript variant IX	AAA1	22	8	9	37983.3	0	0	5261.37	-30.8201	5096.02	-165.347	-0.28601	-12.5449	1.70183	-0.24041	0.010575	1	0.28103	-0.26505	na	na
NM_138787.1	IOH9947	Uncharacterized protein C11orf74	C11orf74	20	14	11	31781.6	0	0	5244.96	31.9286	5414.54	169.583	0.39019	-15.6329	1.82651	-0.07272	0.0072963	1	0.13027	3.84033	na	na
NM_138419.1	IOH22975	Protein FAM54A	FAM54A	23	12	21	36278.3	1	0	5231.85	9.07197	5880.01	648.151	0.54348	-1.77984	2.00869	0.1669	0.0058544	0.572324	0.09434	0.30865	na	na
NM_022912.1	IOH40034	Receptor expression-enhancing protein 1	REEP1	22	22	1	18948.7	0	0	5132.21	-24.5942	4931.69	-200.523	0.32448	-17.8008	1.63751	-0.25803	0.0080053	1	0.06843	-1.13413	na	na
BC030528.1	IOH21692	Protein GCAP14 homolog	KIAA1128	16	19	5	6640.27	1	0	5121.92	18.0577	5422.19	300.271	0.46271	-5.27255	1.8295	-0.00728	0.0070214	1	0.10723	0.23036	na	na
NM_052913.2	IOH26380	KIAA1913 (KIAA1913)	KIAA1913	12	4	7	3155.34	1	0	5117.24	-47.5221	5011.77	-105.462	0.61513	-11.6668	1.66886	-0.21043	0.0074793	1	0.04416	-3.3756	na	na
NM_012443.2	IOH43583	sperm associated antigen 6 (SPAG6), transcript variant 1	SPAG6	22	7	19	17137.5	0	0	5104.85	-1.30861	2893.62	-2211.22	-0.0433	-0.7394	0.83977	-1.26478	0.0238396	1	0.08492	-0.02491	na	na
NM_006695.2	IOH5798	RUN domain containing 3A (RUNDC3A)	RPIP8	18	16	19	20070.7	1	0	5015.39	278.155	5033.48	18.096	0.82623	-46.5951	1.67735	-0.14857	0.0069911	1	0.00325	11.8833	na	na
NM_023938.4	IOH3759	Specifically androgen-regulated gene protein	C1orf116	36	5	15	46694.8	1	0	5002.42	4.43872	6457.15	1454.73	0.60339	0.01945	2.2346	0.57076	0.004729	0.0933086	0.07694	0.15399	na	na
BC041626.1	IOH27997	Dixin	DIXDC1	3	17	1	31009.8	0	0	4949.25	44.5286	5062.95	113.701	0.23391	-4.1579	1.68889	-0.1007	0.0085487	1	0.14566	0.89953	na	na
NM_145206.1	IOH11028	vesicle transport through interaction with t-SNAREs homolog 1A (yeast) (VTI1A), transcript variant 2	VTI1A	17	15	5	21167	0	0	4946.73	77.3743	5011.49	64.7695	0.28158	-15.5254	1.66874	-0.1252	0.0085632	1	0.13372	5.24194	na	na
NM_203288.1	IOH40647	retinitis pigmentosa 9 (autosomal dominant) (RP9)	RP9	2	18	11	29255.5	0	0	4919.94	-19.0485	4674.53	-245.401	-0.15552	-9.67049	1.53685	-0.2805	0.0131907	1	0.30808	-1.45367	na	na
NM_001009880.1	IOH42078	chromosome 22 open reading frame 9 (C22orf9), transcript variant 2	C22orf9	36	7	21	27836.8	1	0	4912.46	12.6815	5332.99	420.534	0.68246	-1.8787	1.79459	0.05293	0.0065574	1	0.03917	0.40877	na	na
NM_134427.1	IOH45474	regulator of G-protein signaling 3 (RGS3), transcript variant 4	RGS3	2	8	21	48490	1	0	4871.14	-62.731	4794.71	-76.4329	0.51567	-689.623	1.58389	-0.19589	0.0086955	1	0.08604	-1.79023	na	na
PV3665		casein kinase 1, delta (CSNK1D), transcript variant 1	CSNK1D	5	16	1	19717.3	1	0	4868.78	1.9664	9906.82	5038.03	0.87024	0.28188	3.58486	2.3649	0.0018034	0.0082004	0.00284	0.16804	na	na
NM_144659.1	IOH21795	t-complex 10 (mouse)-like (TCP10L)	TCP10L	14	3	15	55706	1	0	4854.43	6.93845	5671.89	817.458	0.45212	-1.15409	1.92724	0.25167	0.0064091	0.367483	0.10645	0.30823	na	na
NM_005252.2	IOH5624	v-fos FBJ murine osteosarcoma viral oncogene homolog (FOS)	FOS	5	3	7	49956.6	0	0	4844.84	58.1626	4929.6	84.7555	0.32778	-17.5058	1.63668	-0.11519	0.0089558	1	0.14129	3.01812	na	na
NM_015833.1	IOH38242	adenosine deaminase, RNA-specific, B1 (RED1 homolog rat) (ADARB1), transcript variant 2	ADARB1	3	7	1	17073.8	0	0	4756.45	12.8594	5157.52	401.07	0.39362	-1.07713	1.7259	0.04319	0.0076281	1	0.09593	0.196	na	na
NM_052969.1	IOH12514	ribosomal protein L39-like (RPL39L)	RPL39L	10	8	7	29299.1	1	0	4753.74	39.7892	4876.3	122.553	0.54921	-13.2986	1.61582	-0.09626	0.0083428	1	0.08095	0.28957	na	na
PV3821		NIMA (never in mitosis gene a)-related kinase 3 (NEK3), transcript variant 1	NEK3	4	15	21	14684	1	0	4729.01	8.3482	5372.57	643.56	0.63956	-2.0742	1.81007	0.16461	0.006481	0.815848	0.04127	0.49165	na	na
NM_022343.2	IOH59950	Golgi-associated plant pathogenesis-related protein 1	GLIPR2	22	18	7	14184.5	1	0	4719.62	13.9931	5082.86	363.241	0.51561	-3.32528	1.69667	0.02425	0.0069034	1	0.00811	0.26757	na	na
NM_005526.1	IOH13558	heat shock transcription factor 1 (HSF1)	HSF1	24	18	21	22788.2	0	0	4695.22	26.6043	4878.6	183.376	-0.01255	-8.96441	1.61673	-0.06581	0.0111818	1	0.26308	0.36474	na	na
NM_025241.1	IOH41143	UBX domain containing 1 (UBXD1)	UBXD1	13	8	19	14385.1	0	0	4673.46	-402.006	4661.86	-11.5965	0.30349	-51.9198	1.53189	-0.16343	0.0098797	1	0.13266	-17.7954	na	na
NM_001031.4	IOH58930	40S ribosomal protein S28	RPS28	10	18	3	11279.2	1	0	4608.62	12.1401	5022.32	413.698	0.55488	-9.45143	1.67298	0.04951	0.0078664	1	0.0811	2.28727	na	na
BC033034.2	IOH28643	DIX domain containing 1 (DIXDC1)	DIXDC1	16	17	13	23067.7	0	0	4540.35	14.4879	4876.98	336.623	0.3479	-6.12445	1.6161	0.01092	0.0090944	1	0.1374	0.62176	na	na
BC020597.1	IOH14197	general transcription factor IIB (GTF2B)	GTF2B	40	17	13	34831.9	1	0	4528.47	23.7113	4727.86	199.393	0.76518	-4.03418	1.55773	-0.05779	0.0078937	1	0.00052	0.00115	na	na
NM_012191.2	IOH40594	N-acetyltransferase 6 (NAT6)	NAT6	13	6	11	55708.6	0	0	4517.03	-11.1319	4144.7	-372.327	0.12208	-5.68762	1.32947	-0.34405	0.0134659	1	0.17949	-1.0659	na	na
BC018764.1	IOH13523	KIAA1217 (KIAA1217)	KIAA1217	11	2	19	18220.1	0	0	4499.73	-6.27615	3881.3	-618.421	0.38137	-4.37292	1.22636	-0.46727	0.0129367	1	0.069	-0.69899	na	na
NM_001022.3	IOH4572	ribosomal protein S19 (RPS19)	RPS19	22	9	13	17424.7	0	0	4478.57	11.4137	4908.64	430.067	0.19632	-3.52016	1.62849	0.05771	0.0086213	1	0.1113	0.57479	na	na
BC011454.1	IOH9647	angiomotin like 2 (AMOTL2)	AMOTL2	21	14	13	55712.8	1	0	4464.65	8.15562	5088.59	623.937	0.75061	-1.3149	1.69892	0.15478	0.0069258	0.76869	0.01197	0.43196	na	na
NM_003769.2	IOH41184	splicing factor, arginine/serine-rich 9 (SFRS9)	SFRS9	14	8	1	19338.3	0	0	4454.69	56.4461	4535.03	80.3427	0.06267	-22.5756	1.48225	-0.1174	0.0119149	1	0.21457	0.55402	na	na
NM_003135.1	IOH59899	Signal recognition particle 19 kDa protein	SRP19	2	18	3	10216.3	0	0	4450.95	-53.4903	4369.27	-81.6834	0.24396	-136.012	1.41737	-0.19853	0.0119209	1	0.16937	-0.8124	na	na
NM_002677.1	IOH27101	peripheral myelin protein 2 (PMP2)	PMP2	23	13	7	5566.59	0	0	4450.16	4.89975	5591.31	1141.14	0.27342	-0.70461	1.89569	0.41375	0.0074238	0.16286	0.18159	0.20664	na	na
BC056147.1	IOH29115	F-box protein 38 (FBXO38)	FBXO38	20	9	13	12432.3	1	0	4449.28	16.3124	4739.85	290.567	0.63644	-3.74652	1.56242	-0.01214	0.0082902	1	0.03822	0.55989	na	na
NM_032343.1	IOH6589	coiled-coil-helix-coiled-coil-helix domain containing 6 (CHCHD6)	CHCHD6	18	12	5	35121.8	1	0	4439.67	45.9644	4538.41	98.7375	0.79101	-40.5132	1.48357	-0.10819	0.008672	1	0.00914	4.07625	na	na
BC093661.1	IOH61968	Putative uncharacterized protein C14orf177	C14orf177	23	18	17	48602.6	1	0	4409.83	14.048	4747.8	337.971	0.46471	-2.7402	1.56553	0.0116	0.0091532	1	0.10688	0.0935	na	na
NM_003690.3	IOH57108	Interferon-inducible double stranded RNA-dependent protein kinase activator A	PRKRA	12	19	7	25700	0	0	4408.08	6.84782	5161.88	753.799	0.34321	-1.78905	1.72761	0.2198	0.0080863	0.670488	0.13489	0.53995	na	na
NM_018120.3	IOH13750	armadillo repeat containing 1 (ARMC1)	ARMC1	24	19	3	18735.8	1	0	4384.16	9.34146	4909.74	525.587	0.65575	-4.44533	1.62892	0.10553	0.007745	1	0.03988	0.9341	na	na
NM_182970.2	IOH43687	regulating synaptic membrane exocytosis 4 (RIMS4)	RIMS4	16	7	21	20187.8	0	0	4321.65	10.714	4766.53	444.888	0.05496	-5.10864	1.57286	0.06513	0.0111252	1	0.23303	0.79411	na	na
NM_004113.3	IOH34727	fibroblast growth factor 12 (FGF12), transcript variant 2	FGF12	13	9	3	12862.5	0	0	4313.72	15.5672	4609.85	296.127	0.24771	-4.59484	1.51153	-0.00936	0.0103797	1	0.14979	0.98962	na	na
NM_015327.1	IOH27102	Smg-5 homolog, nonsense mediated mRNA decay factor (C. elegans) (SMG5)	SMG5	18	9	13	16049.1	1	0	4312.87	20.2363	4537.07	224.204	0.66391	-9.68049	1.48304	-0.04537	0.0092302	1	0.05187	1.52369	na	na
BC009820.2	IOH12615	chromosome 11 open reading frame 63 (C11orf63)	C11orf63	32	12	21	13999.3	0	0	4303.03	11.9359	4696.51	393.476	0.31373	-4.64965	1.54545	0.03939	0.0090181	1	0.08274	0.51628	na	na
NM_181712.2	IOH29203	KN motif and ankyrin repeat domain-containing protein 4	KANK4	20	21	9	15967.5	1	0	4297.07	8.3774	4879.53	582.464	0.47956	-0.81765	1.61709	0.13402	0.0084796	0.499468	0.09263	0.0925	na	na
BC029220.1	IOH22755	Transcription factor SOX-5	SOX5	23	15	7	40015.3	1	0	4296.39	9.58117	4797.07	500.677	0.77693	-4.83807	1.58481	0.09307	0.0076973	1	0.00326	1.21456	na	na
BC012040.1	IOH9723	DEP domain containing 6 (DEPDC6)	DEPDC6	17	9	5	48789.3	0	0	4278.08	-4.89821	3552.76	-725.319	-1.03576	-0.83447	1.09777	-0.52079	0.0371615	1	0.54699	-0.2255	na	na
BC017117.1	IOH10010	cAMP responsive element modulator (CREM)	CREM	18	13	5	10311.1	1	0	4251.59	22.7537	4447.03	195.442	0.61785	-5.08681	1.4478	-0.05976	0.0098125	1	0.06615	0.07944	na	na
BC051695.1	IOH26532	FERM domain containing 8 (FRMD8)	FKSG44	17	9	11	55690.7	0	0	4243.79	84.794	4294.44	50.6455	0.38341	-22.4228	1.38807	-0.13227	0.0107579	1	0.08099	9.41541	na	na
NM_018695.2	IOH36716	erbb2 interacting protein (ERBB2IP), transcript variant 2	ERBB2IP	19	9	9	7560.04	1	0	4238.34	55.951	4315.47	77.1293	0.59014	-11.2947	1.3963	-0.11901	0.0104345	1	0.06709	1.17512	na	na
BC009055.1	IOH3376	Protein FAM184A	C6orf60	20	3	17	36022.8	1	0	4237.62	-36.0197	4123.15	-114.469	0.68735	-7.2643	1.32103	-0.21494	0.0105043	1	0.00895	-0.08262	na	na
NM_001381.2	IOH2343	docking protein 1, 62kDa (downstream of tyrosine kinase 1) (DOK1)	DOK1	1	12	13	37695.4	0	0	4229.58	4.75447	5356.13	1126.55	0.2539	-0.87925	1.80364	0.40643	0.0077897	0.171171	0.15804	0.22193	na	na
BC060786.1	IOH29290	development and differentiation enhancing factor-like 1 (DDEFL1)	DDEFL1	7	2	21	29953.2	1	0	4221.78	19.2562	4453.03	231.251	0.60132	-12.8222	1.45015	-0.04183	0.0094552	1	0.04278	2.9247	na	na
NM_018189.2	IOH45471	Developmental pluripotency-associated protein 4	DPPA4	12	8	17	11060.3	1	0	4169.65	12.5097	4531.92	362.274	0.59895	-3.70176	1.48102	0.02377	0.0090984	1	0.04049	0.68645	na	na
NM_139181.1	IOH42674	centaurin, delta 2 (CENTD2), transcript variant 1	CENTD2	7	8	7	24063.2	0	0	4117.51	-15.9326	3874.34	-243.171	0.07327	-5.54965	1.22363	-0.27938	0.016014	1	0.20294	-1.00444	na	na
NM_203425.1	IOH26973	chromosome 17 open reading frame 82 (C17orf82)	C17orf82	1	2	21	55194.3	0	0	4105.66	17.1907	4359.24	253.582	0.15651	-5.87674	1.41344	-0.03066	0.0119769	1	0.16943	0.39353	na	na
BC053869.1	IOH28948	Chloride channel protein ClC-Ka	CLCNKA	10	21	15	8058.25	1	0	4094.49	9.09137	4600.52	506.032	0.72552	-3.19916	1.50788	0.09574	0.0085573	1	0.01885	0.59371	na	na
XM_373744.2	IOH42929	PREDICTED: Homo sapiens hypothetical LOC388414 (LOC388414)	LOC388414	1	7	21	9499.23	0	0	4071.92	19.2717	4294.77	222.855	0.36607	-6.26286	1.38821	-0.04605	0.011047	1	0.09865	0.25149	na	na
NM_206919.1	IOH43014	ADP-ribosylation factor-like 9 (ARL9)	ARL9	13	7	19	27608.6	0	0	4051.44	25.686	4215.56	164.119	-0.22777	-8.34834	1.35719	-0.07545	0.0158629	1	0.29569	1.86058	na	na
BC047023.1	IOH26604	Rab9 effector protein with kelch motifs (RABEPK)	RABEPK	5	3	11	55579.1	0	0	4046.14	21.6785	4241.81	195.669	0.2715	-8.10388	1.36747	-0.05965	0.0121946	1	0.14644	1.42054	na	na
BC026346.1	IOH10816	family with sequence similarity 84, member A (FAM84A)	FAM84A	11	2	13	31222.1	0	0	4039.43	174.392	4062.73	23.2965	0.20486	-18.1634	1.29738	-0.14596	0.0130343	1	0.13389	8.52683	na	na
BC022964.1	IOH10646	chromosome 1 open reading frame 107 (C1orf107)	C1orf107	17	4	15	12506.4	1	0	4003.09	18.5215	4231.56	228.467	0.45975	-5.70802	1.36346	-0.04323	0.0106264	1	0.05283	1.54561	na	na
BC001662.1		MAP kinase-activated protein kinase 3	MAPKAPK3	8	10	7	17078.9	0	0	3991.35	34.5616	4110.27	118.926	-0.01782	-16.5903	1.31599	-0.09808	0.0143783	1	0.20929	3.08188	na	na
NM_025083.2	IOH9818	enhancer of mRNA decapping 3 homolog (S. cerevisiae) (EDC3)	EDC3	14	9	3	47280.7	0	0	3990.6	143.56	4018.59	27.9925	0.06529	-213.902	1.2801	-0.14361	0.0148406	1	0.20114	7.5687	na	na
PV4393		Janus kinase 2 (a protein tyrosine kinase) (JAK2)	JAK2	8	15	19	10229.9	0	0	3979.71	-4.2096	3215.79	-763.918	-2.6715	-7.89578	0.96587	-0.54012	0.249128	1	1.04397	-2.16598	na	na
BC044586.1	IOH28860	ATP-dependent RNA helicase DHX8	DHX8	18	21	13	25515.3	1	0	3970.37	17.4649	4211.52	241.141	0.4187	-4.60328	1.35562	-0.03689	0.0120517	1	0.12977	0.3207	na	na
NM_001896.2	IOH6369	casein kinase 2, alpha prime polypeptide (CSNK2A2)	CSNK2A2	10	6	5	24874.5	1	0	3908.2	3.31606	5595.64	1687.43	0.5175	-0.11191	1.89738	0.68727	0.0065235	0.0698025	0.1003	0.15443	na	na
PV5273		phosphoinositide-3-kinase, catalytic, delta polypeptide	PIK3CD	18	16	5	4848.25	0	0	3907.6	-59.8503	3843.38	-64.2165	0.15203	-9.93268	1.21152	-0.18978	0.0165606	1	0.21349	-2.07113	na	na
NM_018039.2	IOH43857	jumonji domain containing 2D (JMJD2D)	JMJD2D	22	8	1	45603	0	0	3887.7	12.0024	4241.05	353.351	0.09153	-4.12538	1.36718	0.0193	0.0117493	1	0.12241	0.80026	na	na
BC024725.1	IOH11143	ankyrin repeat domain 50 (ANKRD50)	ANKRD50	25	4	21	5519.65	0	0	3870.18	-15.4435	3634.82	-235.362	0.1773	-3.47927	1.12988	-0.27547	0.0172225	1	0.16923	-0.24046	na	na
NM_003885.1	IOH11747	cyclin-dependent kinase 5, regulatory subunit 1 (p35) (CDK5R1)	CDK5R1	15	13	9	2663.94	0	0	3868.46	11.383	4241.03	372.577	0.39266	-3.20467	1.36718	0.02892	0.0116289	1	0.11574	0.69661	na	na
BC002488.1	IOH3970	SERPINE1 mRNA binding protein 1 (SERBP1)	SERBP1	22	11	21	37370.1	0	0	3866.11	14.0405	4162.58	296.469	0.02359	-3.94555	1.33646	-0.00918	0.0125793	1	0.14221	0.48601	na	na
PV4819		MAP/microtubule affinity-regulating kinase 3 (MARK3)	MARK3	23	16	3	6814.41	0	1	3854.66	1.3989	13517.8	9663.14	0.64338	0.81605	4.99827	4.68068	0.0011064	0.0017848	0.09369	0.01685	na	na
BC012472.1	IOH11069	ubiquitin D (UBD)	UBD	11	12	3	23463.6	1	0	3842.25	19.6837	4047.9	205.647	0.58393	-6.51924	1.29157	-0.05466	0.0108716	1	0.00721	1.07535	na	na
NM_012117.1	IOH3162	chromobox homolog 5 (HP1 alpha homolog, Drosophila) (CBX5)	CBX5	10	3	17	17386.3	1	0	3834.18	-43.2724	3747.57	-86.6043	0.43276	-11.743	1.17402	-0.20099	0.0144997	1	0.09822	-2.26466	na	na
BC036492.2	IOH22068	Formin-like protein 2	FMNL2	10	5	9	24570.8	0	0	3830.37	180.973	3851.65	21.283	0.37011	-75.2194	1.21476	-0.14697	0.0142191	1	0.1212	8.09237	na	na
NM_004701.2	IOH41218	cyclin B2 (CCNB2)	CCNB2	5	7	13	11014.3	0	0	3826.55	15.3728	4092.79	266.235	0.01458	-8.65817	1.30915	-0.02432	0.0149544	1	0.22767	2.04392	na	na
NM_152376.2	IOH26515	UBX domain containing 3 (UBXD3)	UBXD3	27	18	7	55698.3	1	0	3824.14	11.418	4191.2	367.069	0.57507	-3.86853	1.34767	0.02617	0.0107812	1	0.04963	0.4815	na	na
NM_000376.1	IOH39811	vitamin D (1,25- dihydroxyvitamin D3) receptor (VDR), transcript variant 1	VDR	24	5	11	38424.5	0	0	3809.88	10.6243	4205.74	395.861	-0.5098	-5.29976	1.35336	0.04058	0.0200802	1	0.41772	0.8924	na	na
NM_012215.1	IOH52962	Bifunctional protein NCOAT	MGEA5	8	18	7	27172.5	0	0	3775.38	-3.72228	2975.89	-799.481	0.02637	-2.0035	0.87197	-0.55793	0.0247343	1	0.14525	-0.3153	na	na
BC030702.1	IOH22356	microcephaly, primary autosomal recessive 1 (MCPH1)	MCPH1	1	20	13	22153	1	0	3755.68	7.86202	4302.99	547.314	0.53374	-3.14823	1.39142	0.11641	0.0101381	1	0.04358	0.52877	na	na
NM_170693.1	IOH14023	serum/glucocorticoid regulated kinase 2 (SGK2), transcript variant 1	SGK2	7	18	5	50092	1	0	3751.09	7.9285	4292.48	541.399	0.4074	-3.09008	1.38731	0.11346	0.0111366	1	0.10325	0.73504	na	na
BC039856.1	IOH26187	Rac/Cdc42 guanine nucleotide exchange factor (GEF) 6 (ARHGEF6)	ARHGEF6	4	4	1	16985.2	0	0	3716.06	10.5699	4104.36	388.305	-0.01148	-2.2384	1.31367	0.0368	0.0150066	1	0.23307	0.20143	na	na
BC017070.1	IOH11214	clusterin associated protein 1 (CLUAP1)	CLUAP1	25	16	7	15185.7	1	0	3704.39	3.65254	5100.93	1396.54	0.64931	-1.34617	1.70375	0.54162	0.0072143	0.188511	0.04362	0.49907	na	na
NM_024516.1	IOH5156	chromosome 16 open reading frame 53 (C16orf53)	C16orf53	19	13	3	22105.9	1	0	3697.65	-20.5712	3526.24	-171.416	0.47731	-5.35017	1.08738	-0.24345	0.0161668	1	0.08966	-0.72592	na	na
NM_139124.1	IOH57251	C-jun-amino-terminal kinase-interacting protein 2	MAPK8IP2	2	19	19	24918.2	1	0	3683.39	9.77778	4103.02	419.627	0.54403	-1.07792	1.31315	0.05248	0.0114881	1	0.06386	0.21969	na	na
BC035021.1	IOH27103	membrane-associated ring finger (C3HC4) 10 (RNF190)	RNF190	20	2	17	15532.3	1	0	3672.03	10.3875	4063.2	391.161	0.70618	-4.42593	1.29757	0.03823	0.0106999	1	0.0013	1.05044	na	na
NM_012148.1	IOH39321	double homeobox, 3 (DUX3)	DUX3	4	2	19	18886.9	0	0	3659.32	-2.63065	2651.43	-1007.9	0.39402	-1.59705	0.74496	-0.66227	0.026634	1	0.04168	-0.45232	na	na
NM_001616.2		Activin receptor type-2A	ACVR2A	3	10	9	27378.8	0	0	3634.08	5.95289	4367.81	733.73	-0.23317	-0.67312	1.4168	0.20975	0.0143378	0.421632	0.27873	0.26745	na	na
NM_015933.1	IOH3769	coiled-coil domain containing 72 (CCDC72)	CCDC72	3	16	17	9884.28	1	0	3627.92	6.00423	4352.9	724.971	0.6263	-0.61521	1.41096	0.20537	0.009323	0.413632	0.00131	0.2419	na	na
BC015803.1	IOH10126	interferon regulatory factor 2 (IRF2)	IRF2	22	15	3	19266.4	0	0	3602.54	29.5927	3728.54	125.995	-0.06484	-6.45584	1.16656	-0.09454	0.0159021	1	0.15115	2.37957	na	na
BC010467.1	IOH11119	cDNA clone MGC:17410 IMAGE:4156035, complete cds	N/A	2	9	1	28463.6	1	0	3594.86	8.03689	4105.72	510.858	0.60728	-1.49882	1.3142	0.09816	0.0111234	1	0.04281	0.46498	na	na
BC103812.1	IOH63363	Alpha-ketoglutarate-dependent dioxygenase alkB homolog 3	ALKBH3	2	21	7	36322.6	0	0	3592.7	10.2505	3981.08	388.377	0.38306	-2.32304	1.26542	0.03684	0.0131803	1	0.11489	0.67655	na	na
BC033159.1	IOH23223	DnaJ (Hsp40) homolog, subfamily C, member 8 (DNAJC8)	DNAJC8	21	4	15	15865.7	0	0	3592.34	-3.00441	2695.24	-897.096	-0.48104	-0.12039	0.76212	-0.60679	0.04271	1	0.34788	-0.13496	na	na
BC010451.1	IOH9645	CDC42 effector protein (Rho GTPase binding) 4 (CDC42EP4)	CDC42EP4	5	15	11	27371	1	0	3584.18	10.3578	3967.2	383.014	0.52201	-2.20409	1.25998	0.03415	0.0121673	1	0.05716	0.16348	na	na
NM_175072.1	IOH59828	Aprataxin	APTX	14	17	17	36538.1	0	0	3579.23	11.8238	3909.91	330.682	0.37346	-6.04087	1.23756	0.00795	0.0133108	1	0.09774	1.16016	na	na
BC092404.1	IOH62574	Rap guanine nucleotide exchange factor 3	RAPGEF3	12	19	3	23956.7	1	0	3572.05	11.525	3911.44	339.387	0.64827	-2.97975	1.23816	0.01231	0.011687	1	0.00982	0.41453	na	na
NM_014473.2	IOH9851	DIM1 dimethyladenosine transferase 1-like (S. cerevisiae) (DIMT1L)	DIMT1L	8	18	19	20574	0	0	3557.58	-34.5071	3457.39	-100.193	0.26859	-31.9634	1.06044	-0.20779	0.0168423	1	0.09065	-2.35637	na	na
NM_003656.3		Calcium/calmodulin-dependent protein kinase type 1	CAMK1	9	10	3	34832.2	0	0	3547.07	-79.0314	3502.74	-44.321	0.12592	-21.3879	1.07819	-0.17982	0.0183662	1	0.16315	-4e-05	na	na
BC015816.1	IOH13863	Microtubule-associated serine/threonine-protein kinase 2	MAST2	5	20	9	1478.45	1	0	3540.38	32.5792	3652.49	112.111	0.41122	-10.8993	1.13681	-0.10149	0.0149593	1	0.08485	1.27879	na	na
PV4690		Glucocorticoid receptor	GR-LBD	21	16	3	904.45	0	0	3536.25	11.6884	3867.1	330.85	0.3862	-5.63603	1.2208	0.00803	0.0138346	1	0.1086	1.5791	na	na
NM_013313.3	IOH43282	yippee-like 1 (Drosophila) (YPEL1)	YPEL1	4	7	19	37179.4	0	0	3521.14	21.9479	3689.24	168.09	0.31375	-10.5788	1.15118	-0.07346	0.015314	1	0.11342	2.4748	na	na
PV4210		Janus kinase 2 (a protein tyrosine kinase) (JAK2)	JAK2	8	15	15	26104.8	0	0	3511.45	-15.2159	3294.91	-216.544	0.35632	-11.89	0.99683	-0.26605	0.0175663	1	0.0543	-1.28217	na	na
BC002559.1	IOH4053	YTH domain family, member 2 (YTHDF2)	YTHDF2	5	17	17	17778.1	0	0	3501.14	27.9114	3631.24	130.099	-0.07034	-17.168	1.12849	-0.09249	0.0194938	1	0.24283	3.99006	na	na
NM_145063.1	IOH13839	chromosome 6 open reading frame 130 (C6orf130)	C6orf130	12	14	7	13906.5	1	0	3493.95	11.5597	3824.83	330.876	0.62758	-4.30024	1.20426	0.00804	0.0122962	1	0.01405	0.77843	na	na
BC001132.1	IOH3853	DEAD (Asp-Glu-Ala-Asp) box polypeptide 54 (DDX54)	DDX54	18	13	1	19320.4	1	0	3474.2	-45.8217	3399.99	-74.2005	0.75702	-12.7799	1.03797	-0.19478	0.0152615	1	0.00034	-3.86311	na	na
NM_015671.2	IOH12715	WD repeat domain 62 (WDR62), transcript variant 2	WDR62	4	15	5	20045.1	1	0	3464.35	-71.234	3416.39	-47.96	0.58586	-224.904	1.04439	-0.18164	0.0154103	1	0.01393	-6.22764	na	na
NM_024482.1	IOH4000	glucocorticoid modulatory element binding protein 1 (GMEB1), transcript variant 2	GMEB1	26	4	15	18040.4	0	0	3464.34	217.59	3480.33	15.9949	0.18384	-19.3022	1.06942	-0.14962	0.0181188	1	0.14653	6.2976	na	na
NM_006930.2	IOH11897	S-phase kinase-associated protein 1A (p19A) (SKP1A), transcript variant 1	SKP1A	47	5	19	22347.2	1	0	3459.76	-51.4039	3393.74	-66.021	0.43359	-86.2257	1.03552	-0.19068	0.0175307	1	0.09256	-3.52475	na	na
BC059367.1	IOH29256	transferrin (TF)	TF	13	2	11	5789.47	1	0	3447.53	-720.287	3442.76	-4.7797	0.45032	-28.341	1.05471	-0.16002	0.0159805	1	0.04967	-6.33918	na	na
NM_020145.1	IOH14380	Endophilin-B2	SH3GLB2	4	20	15	21760.3	0	0	3441.73	60.3712	3499.7	57.9696	0.0706	-17.2691	1.077	-0.1286	0.0191472	1	0.18786	3.57102	na	na
NM_012387.1	IOH11317	peptidyl arginine deiminase, type IV (PADI4)	PADI4	4	18	17	19029.1	1	0	3407.56	17.7878	3610.53	202.978	0.62945	-10.0315	1.12037	-0.05599	0.013645	1	0.00614	2.49541	na	na
PV3360		NIMA (never in mitosis gene a)-related kinase 2 (NEK2)	NEK2	4	15	13	0	1	0	3396.07	49.7702	3465.7	69.6341	0.5746	-11.8417	1.06369	-0.12276	0.0150932	1	0.01943	1.17294	na	na
PV5216		sphingosine kinase 2 (SPHK2)	SPHK2	2	15	17	4961.68	0	0	3385.51	-20.0582	3224.74	-160.769	0.24243	-10.1853	0.96937	-0.23812	0.0209081	1	0.14056	-0.43835	na	na
BC017943.1	IOH12235	protein phosphatase 1, regulatory (inhibitor) subunit 1C (PPP1R1C)	PPP1R1C	11	13	15	18174.9	0	0	3384.18	-32.12	3282.01	-102.179	0.34065	-167.54	0.99178	-0.20879	0.0177884	1	0.0575	-2.37761	na	na
NM_001009959.1	IOH43447	Ermin	KIAA1189	8	7	9	38273.7	1	0	3383.85	-37.9901	3297.07	-86.7875	0.45171	-31.8054	0.99768	-0.20108	0.0167647	1	0.02309	-0.98969	na	na
BC026345.1	IOH10790	Ermin	KIAA1189	14	9	13	38132.1	0	0	3382.11	-71.3037	3335.33	-46.7764	-0.08941	-16.5599	1.01266	-0.18104	0.0225587	1	0.22868	-3.64696	na	na
BC021561.1	IOH14131	FACT complex subunit SPT16	SUPT16H	18	14	5	16564.4	0	0	3381.46	-28.1352	3265.39	-116.061	0.30148	-12.8246	0.98528	-0.21574	0.0207228	1	0.1508	-4.14771	na	na
NM_145914.2	IOH26562	zinc finger and SCAN domain containing 21 (ZSCAN21)	ZSCAN21	13	5	17	5559.53	0	0	3380.38	-42.2713	3302.26	-78.1205	-1.02126	-56.6012	0.99971	-0.19674	0.0406457	1	0.52207	-4.42738	na	na
NM_002714.2	IOH39632	protein phosphatase 1, regulatory (inhibitor) subunit 10 (PPP1R10)	PPP1R10	8	8	17	22446.8	1	0	3379.75	6.89381	3953.2	573.442	0.58273	-1.93919	1.25451	0.1295	0.0113868	0.545824	0.00646	0.13298	na	na
NM_207647.1	IOH21757	fibronectin type III and SPRY domain containing 1-like (FSD1L), transcript variant 1	FSD1L	6	19	3	55704.3	0	0	3372.76	21.6156	3536.36	163.603	0.00288	-13.9783	1.09135	-0.07571	0.0162919	1	0.09854	1.75658	na	na
NM_145322.1	IOH53553	oxysterol binding protein-like 3 (OSBPL3), transcript variant 4, mRNA.	OSBPL3	14	17	21	15300.6	0	0	3360.89	7.76187	3857.93	497.036	0.3843	-2.23398	1.21721	0.09124	0.0135682	1	0.09271	0.37846	na	na
NM_021130.1	IOH4329	peptidylprolyl isomerase A (cyclophilin A) (PPIA)	PPIA	5	17	19	24588.4	0	0	3353.4	14.0641	3610.09	256.688	0.38296	-4.1543	1.1202	-0.02911	0.015499	1	0.09286	0.40783	na	na
BC052805.1	IOH29378	erythrocyte membrane protein band 4.9 (dematin) (EPB49)	EPB49	16	20	13	48103.4	0	0	3322.78	14.1326	3575.8	253.018	0.05686	-6.83677	1.10679	-0.03094	0.0188677	1	0.2051	0.17594	na	na
BC033005.1	IOH22281	PCTAIRE protein kinase 2 (PCTK2)	PCTK2	28	12	1	4498.91	0	0	3320.08	-44.0902	3246.45	-73.632	-0.09135	-13.1685	0.97787	-0.19449	0.0236817	1	0.22545	-3.44275	na	na
NM_002651.1	IOH44432	Phosphatidylinositol 4-kinase beta	PI4KB	32	20	17	21693.9	0	0	3319.53	7.3584	3841.59	522.069	0.1819	-4.73096	1.21082	0.10377	0.0137388	1	0.09536	0.88893	na	na
NM_032752.1	IOH6862	zinc finger protein 496 (ZNF496)	ZNF496	21	9	19	24576.7	0	0	3315.46	-39.0333	3232.64	-82.8177	0.26178	-12.4229	0.97247	-0.19909	0.0204738	1	0.13027	-1.80353	na	na
NM_002938.2	IOH41414	ring finger protein 4 (RNF4)	RNF4	8	7	19	45185.7	0	0	3314.93	34.2261	3414.7	99.769	0.06485	-23.4838	1.04373	-0.10767	0.0190962	1	0.15566	5.5755	na	na
NM_000576.1	IOH9821	interleukin 1, beta (IL1B)	IL1B	5	3	19	46084.1	1	0	3313.5	29.9573	3427.93	114.427	0.61482	-10.836	1.04891	-0.10033	0.0152327	1	0.01054	1.30921	na	na
NM_001001794.1	IOH27259	family with sequence similarity 116, member B (FAM116B)	FAM116B	25	9	1	15674.7	1	0	3292.55	22.0357	3449.07	156.522	0.59471	-22.312	1.05718	-0.07926	0.0153938	1	0.02645	3.27589	na	na
BC036056.1	IOH27184	Fanconi anemia, complementation group M (FANCM)	FANCM	10	9	9	28672.5	1	0	3282.74	5.62464	3992.58	709.837	0.66683	-2.91651	1.26992	0.19778	0.0114969	1	0.02704	0.73646	na	na
NM_001025595.1	IOH60838	Arfaptin-1	ARFIP1	22	20	19	33611	0	0	3268.59	57.2261	3326.72	58.133	0.16921	-9.28518	1.00929	-0.12852	0.0170269	1	0.04614	9.62316	na	na
NM_080660.2	IOH6727	zinc finger CCCH-type, antiviral 1-like (ZC3HAV1L)	ZC3HAV1L	2	6	1	51224.7	0	0	3260.83	-20.1476	3106.64	-154.194	-0.33249	-10.3761	0.92314	-0.23483	0.0309924	1	0.32826	-0.33082	na	na
BC006106.1	IOH6536	ribosomal protein S6 kinase, 70kDa, polypeptide 2 (RPS6KB2)	RPS6KB2	7	9	19	55687.3	0	0	3254.82	-3.77766	2573.56	-681.259	-0.53002	-6.03563	0.71449	-0.49873	0.0467118	1	0.34635	-1.92804	na	na
BC028954.1	IOH28639	piggyBac transposable element derived 3 (PGBD3)	PGBD3	16	17	7	6948.56	0	0	3227.81	22.969	3374.74	146.926	0.37816	-41.1568	1.02809	-0.08406	0.0177067	1	0.09174	1.22836	na	na
BC022270.1	IOH12872	CDKN2A interacting protein (CDKN2AIP)	CDKN2AIP	12	15	9	24430.3	1	0	3222.02	5.61578	3920.07	698.044	0.58437	-3.40283	1.24153	0.19188	0.0119884	1	0.03063	1.01615	na	na
BC042606.1	IOH26783	pleckstrin homology domain containing, family G (with RhoGef domain) member 5 (PLEKHG5)	PLEKHG5	22	9	15	5169.21	0	0	3199.38	1.80245	7186.39	3987.01	0.17466	-1.72606	2.52004	1.83865	0.004398	0.0451406	0.16825	0.74877	na	na
NM_003406.2	IOH3874	tyrosine 3-monooxygenase/tryptophan 5-monooxygenase activation protein, zeta polypeptide (YWHAZ), transcript variant 1	YWHAZ	6	3	17	23301	0	0	3191.46	6.89368	3732.97	541.506	0.07079	-3.94567	1.16831	0.1135	0.0143573	0.605692	0.08653	0.12993	na	na
NM_006861.2	IOH10011	RAB35, member RAS oncogene family (RAB35)	RAB35	14	14	7	21221.3	0	0	3190.57	138.199	3213.82	23.2551	-0.02909	-112.466	0.9651	-0.14598	0.0233183	1	0.20406	6.22988	na	na
NM_002832.2	IOH45836	protein tyrosine phosphatase, non-receptor type 7 (PTPN7), transcript variant 1	PTPN7	9	8	7	50097.9	0	0	3177.67	-273.49	3166.09	-11.5767	0.17808	-159.752	0.94642	-0.16342	0.0213949	1	0.1318	-7.30262	na	na
NM_002201.3	IOH6793	interferon stimulated exonuclease gene 20kDa (ISG20)	ISG20	8	13	3	7649.56	0	0	3167.29	7.81711	3631.89	464.608	-1.02149	-4.10348	1.12874	0.075	0.033604	1	0.52213	0.70527	na	na
BC021930.1	IOH13703	KIAA1530 protein (KIAA1530)	KIAA1530	26	14	7	11464	0	0	3164.11	35.6002	3255.55	91.4477	0.34326	-7.14617	0.98143	-0.11184	0.018768	1	0.08264	0.96802	na	na
PV3660		kinase insert domain receptor (a type III receptor tyrosine kinase) (KDR)	KDR	11	15	21	0	0	0	3162.97	2.84228	4879.85	1716.88	0.05379	0.00053	1.61722	0.70201	0.0101474	0.0576554	0.20616	0.04951	na	na
BC012001.1	IOH10862	carcinoembryonic antigen-related cell adhesion molecule 21 (CEACAM21)	CEACAM21	28	9	3	16773.1	0	0	3161.52	146.071	3183.32	21.793	0.11461	-672.697	0.95315	-0.14671	0.0219652	1	0.1554	9.83661	na	na
BC035404.2	IOH27426	PTK2 protein tyrosine kinase 2 (PTK2)	PTK2	3	2	11	19029.5	0	0	3149.48	4.44766	4062.99	913.512	0.06624	-0.19409	1.29747	0.29977	0.0138571	0.228296	0.17256	0.14688	na	na
BC004349.1	IOH4355	RAN binding protein 3 (RANBP3)	RANBP3	18	20	7	31835.3	1	0	3146.83	29.6168	3256.79	109.964	0.50282	-25.6441	0.98192	-0.10257	0.0187529	1	0.08261	2.34097	na	na
NM_138285.3	IOH56483	Nucleoporin NUP53	NUP35	4	19	17	53325.7	1	0	3122.24	41.5115	3199.31	77.0704	0.44215	-11.9982	0.95941	-0.11904	0.0186013	1	0.05317	1.55127	na	na
BC005043.1	IOH6656	hypothetical protein MGC31957 (MGC31957)	MGC31957	4	8	11	55697.5	0	0	3122.02	15.6045	3335.8	213.772	-1.9819	-7.23978	1.01284	-0.05059	0.104301	1	0.86277	1.45513	na	na
NM_177996.1	IOH14498	erythrocyte membrane protein band 4.1-like 1 (EPB41L1), transcript variant 2	EPB41L1	1	5	11	9225	0	0	3119	11.5649	3414.22	295.223	-0.21813	-4.03027	1.04353	-0.00981	0.0227793	1	0.2617	0.07815	na	na
NM_006643.2	IOH12301	Serologically defined colon cancer antigen 3	SDCCAG3	7	13	11	21452	0	0	3118.89	-36.4512	3035.61	-83.2788	0.17936	-15.2999	0.89534	-0.19932	0.0235344	1	0.13891	-2.58032	na	na
NM_032214.1	IOH26309	Src-like-adaptor 2 (SLA2), transcript variant 1	SLA2	35	18	7	36985.2	1	0	3114.88	59.1732	3168.43	53.545	0.44562	-25.3017	0.94733	-0.13082	0.0200195	1	0.08947	5.79834	na	na
NM_001005404.3	IOH58661	Protein yippee-like 2	YPEL2	10	18	9	26289.3	0	0	3112.41	5.48265	3806.73	694.322	0.25976	-0.94334	1.19717	0.19002	0.0153808	0.36402	0.15631	0.10563	na	na
NM_016563.1	IOH29600	RAS-like, family 12 (RASL12)	RASL12	17	19	15	32272.9	0	0	3104.12	19.1454	3275.19	171.069	0.0503	-7.28039	0.98912	-0.07197	0.0208388	1	0.15809	1.96961	na	na
NM_002401.2		Mitogen-activated protein kinase kinase kinase 3	MAP3K3	17	10	3	7116.81	0	1	3068.23	2.64752	4930.55	1862.33	0.11831	0.48136	1.63706	0.77484	0.0096471	0.0485052	0.18797	0.04063	na	na
NM_012420.1	IOH22625	interferon-induced protein with tetratricopeptide repeats 5 (IFIT5)	IFIT5	20	12	9	23558.2	0	0	3063.64	11.6103	3352.38	288.743	0.12376	-6.33652	1.01933	-0.01306	0.020388	1	0.17353	1.42286	na	na
NM_002136.1	IOH3526	heterogeneous nuclear ribonucleoprotein A1 (HNRNPA1), transcript variant 1	HNRPA1	23	3	17	21470.8	0	0	3062.13	-30.6383	2965.34	-96.7853	0.16882	-24.5316	0.86784	-0.20609	0.0256198	1	0.16293	-1.09064	na	na
NM_016940.1	IOH12821	RWD domain containing 2B (RWDD2B)	C21orf6	24	13	21	20260.6	0	0	3057.58	9.37736	3422.56	364.981	0.24158	-3.60432	1.04681	0.02512	0.0187265	1	0.14621	0.30644	na	na
NM_032353.1	IOH6304	vacuolar protein sorting 25 homolog (S. cerevisiae) (VPS25)	VPS25	14	3	9	38253.3	0	0	3039.7	400.37	3047.32	7.61125	0.24631	-35.4626	0.89992	-0.15381	0.0222412	1	0.10741	3.48656	na	na
BC044567.1	IOH26762	pleckstrin homology domain containing, family A (phosphoinositide binding specific) member 3 (PLEKHA3)	PLEKHA3	9	18	3	30331.3	0	0	3038.38	37.856	3120.82	82.4391	0.37158	-17.204	0.9287	-0.11635	0.0198647	1	0.06403	2.78562	na	na
BC048988.1	IOH26773	chromosome 13 open reading frame 3 (C13orf3)	C13orf3	14	2	19	23409.4	0	0	3003.35	-2.55996	2159.7	-843.646	0.14942	-0.0902	0.5525	-0.58004	0.042439	1	0.07923	-0.01153	na	na
NM_021032.2	IOH35339	fibroblast growth factor 12 (FGF12), transcript variant 1	FGF12	20	6	19	15073.2	0	0	2992.27	9.25934	3354.56	362.289	-0.44953	-3.5126	1.02019	0.02377	0.0283817	1	0.3633	0.68386	na	na
NM_153035.1	IOH27410	chromosome 1 open reading frame 83 (C1orf83)	C1orf83	9	3	1	19246.3	0	0	2986	-34.9233	2902.88	-83.1214	-0.56515	-11.1121	0.84339	-0.19925	0.0385171	1	0.37168	-0.24147	na	na
NM_000061.1		Bruton agammaglobulinemia tyrosine kinase (BTK)	BTK	1	10	1	52552.4	0	0	2982.93	-35.1065	2900.32	-82.615	-0.035	-22.6548	0.84239	-0.19899	0.0273523	1	0.17605	-3.96517	na	na
NM_007194.1		Serine/threonine-protein kinase Chk2	CHEK2	8	10	1	40611.5	1	0	2982.5	7.80787	3420.6	438.096	0.50831	-4.53815	1.04603	0.06173	0.0152921	1	0.01026	0.80037	na	na
BC039895.1	IOH26171	breast cancer anti-estrogen resistance 3 (BCAR3)	BCAR3	4	17	9	7646.06	0	0	2980.1	-8.93775	2680.22	-299.876	-0.19837	-6.86557	0.75623	-0.30778	0.0355976	1	0.23969	-1.00467	na	na
BC036899.1	IOH25951	Cytoplasmic polyadenylation element-binding protein 4	CPEB4	6	21	21	35989.6	0	0	2978.07	4.97272	3727.7	749.631	-0.67393	-5.13703	1.16625	0.21772	0.0225376	1	0.35297	0.99508	na	na
BC040516.1	IOH27501	SH3-domain GRB2-like (endophilin) interacting protein 1 (SGIP1)	SGIP1	2	4	3	5832.97	0	0	2977.24	42.7842	3048.49	71.2528	0.33959	-5.20701	0.90038	-0.12195	0.0220292	1	0.10164	0.72759	na	na
NM_003159.1		Cyclin-dependent kinase-like 5	CDKL5	28	10	3	28878.8	0	0	2964.14	122.668	2988.5	24.3625	-0.15344	-2480.87	0.8769	-0.14543	0.0283434	1	0.23377	15.2079	na	na
BC033708.1	IOH21753	Ral GEF with PH domain and SH3 binding motif 1 (RALGPS1)	RALGPS1	7	14	15	55669.4	0	0	2962.56	-6.75308	2580.45	-382.114	-0.38356	-5.95312	0.71718	-0.34895	0.0425966	1	0.29897	-1.57287	na	na
NM_144982.1	IOH12275	coiled-coil domain containing 131 (CCDC131)	CCDC131	11	13	19	34830.8	0	0	2947.84	5.74366	3569.27	621.428	0.38515	-2.48287	1.10423	0.15352	0.0150009	0.877803	0.05575	0.49542	na	na
NM_175634.1	IOH42249	Protein CBFA2T1	RUNX1T1	3	21	19	26670.1	0	0	2947.1	3323.55	2947.99	0.887	-0.25385	-22.7824	0.86105	-0.15718	0.0285344	1	0.22156	624.432	na	na
NM_003897.2	IOH6603	immediate early response 3 (IER3)	IER3	6	5	5	29012	0	0	2943.58	16.929	3128.37	184.794	0.06347	-12.6638	0.93166	-0.0651	0.0192526	1	0.04605	1.48183	na	na
BC016634.1	IOH28617	Glutaminyl-tRNA synthetase	QARS	8	17	15	39621.9	0	0	2939.59	10.3603	3253.64	314.048	0.04319	-9.1719	0.98069	-0.00038	0.0210136	1	0.15504	2.08777	na	na
NM_032204.3	IOH12073	activating signal cointegrator 1 complex subunit 2 (ASCC2)	ASCC2	23	4	15	26610.5	0	0	2936.92	7.59455	3382.28	445.356	-0.22104	-1.99457	1.03104	0.06537	0.0251715	0.843109	0.30746	0.10424	na	na
NM_004071.1		Dual specificity protein kinase CLK1	CLK1	4	9	19	13295.9	1	0	2934.67	2.58301	4788.52	1853.86	0.62688	-0.68066	1.58147	0.77059	0.0080948	0.0831559	0.03587	0.36541	na	na
BC036923.1	IOH25928	chromosome 9 open reading frame 150 (C9orf150)	C9orf150	2	4	5	41750.1	1	0	2934.22	3.64759	4042.49	1108.26	0.53478	-1.10531	1.28945	0.39727	0.0118659	0.310319	0.06563	0.52331	na	na
NM_004763.2	IOH40963	integrin beta 1 binding protein 1 (ITGB1BP1), transcript variant 1	ITGB1BP1	9	7	9	22896.4	0	0	2931.08	2212.8	2932.41	1.3252	0.001	-205.734	0.85495	-0.15696	0.0269585	1	0.18069	75.5315	na	na
NM_003978.2	IOH3303	proline-serine-threonine phosphatase interacting protein 1 (PSTPIP1)	PSTPIP1	12	3	1	24766.4	1	0	2917.81	273.476	2928.52	10.7085	0.44737	-42.3017	0.85342	-0.15226	0.0217039	1	0.03767	15.0791	na	na
BC011781.2	IOH13131	chromosome 9 open reading frame 37 (C9orf37)	C9orf37	1	15	3	55717.1	1	0	2914.11	12.9935	3157.09	242.974	0.4989	-9.49663	0.94289	-0.03597	0.0180593	1	0.01443	1.44033	na	na
BC035028.1	IOH27133	serpin peptidase inhibitor, clade D (heparin cofactor), member 1 (SERPIND1)	SERPIND1	4	13	5	5718.34	1	0	2909.34	3.85419	3928.66	1019.32	0.62321	-3.00005	1.2449	0.35275	0.0117161	1	0.01771	1.00856	na	na
BC031010.1	IOH23142	SET and MYND domain containing 3 (SMYD3)	SMYD3	21	13	1	37119	0	0	2906.44	5.27208	3586.77	680.333	0.0898	-0.41348	1.11108	0.18301	0.0185288	0.409786	0.19783	0.15886	na	na
NM_004397.3	IOH45655	Probable ATP-dependent RNA helicase DDX6	DDX6	18	21	19	26870.1	1	0	2906.25	9.23191	3259.3	353.046	0.72248	-2.14954	0.9829	0.01914	0.0168018	1	0.00852	0.1075	na	na
NM_024299.2	IOH4080	chromosome 20 open reading frame 149 (C20orf149)	C20orf149	11	3	11	50846.1	0	0	2902.9	18.6482	3067.39	164.487	0.12041	-13.0926	0.90779	-0.07527	0.0223612	1	0.11944	4.08941	na	na
NM_005307.1		G protein-coupled receptor kinase 4	GRK4	10	10	5	20837.3	1	0	2885.46	10.2386	3197.78	312.327	0.56826	-6.46046	0.95882	-0.00124	0.0182198	1	0.03835	1.0354	na	na
BC050401.1	IOH26650	Protein FAM71D	C14orf54	28	4	1	19609.1	0	0	2873.05	42.5015	2942.28	69.2275	0.1616	-15.6638	0.85881	-0.12296	0.0246524	1	0.12863	0.67975	na	na
NM_004283.2	IOH10511	Ras-related protein Rab-3D	RAB3D	16	14	9	23748.9	1	0	2871.16	22.5723	3004.25	133.094	0.56174	-68.9084	0.88306	-0.09098	0.0200019	1	0.01646	1.44417	na	na
BC029796.1	IOH22647	hypothetical protein BC014011 (LOC116349)	LOC116349	10	12	9	55649.8	0	0	2864.8	8.78826	3232.64	367.836	0.30891	-2.87724	0.97246	0.02655	0.0202816	1	0.12419	0.19579	na	na
NM_006480.4	IOH13081	regulator of G-protein signaling 14 (RGS14)	RGS14	25	5	13	29581.9	1	0	2853.86	4.45475	3679.93	826.068	0.62178	-1.66616	1.14754	0.25599	0.013482	0.428818	0.02437	0.40461	na	na
NM_014673.2	IOH13932	tetratricopeptide repeat domain 35 (TTC35)	TTC35	13	3	5	23858.8	1	0	2852.33	6.48391	3372.45	520.126	0.44955	-1.5077	1.02719	0.1028	0.0165922	0.790705	0.04713	0.2535	na	na
NM_019099.1	IOH22645	chromosome 1 open reading frame 183 (C1orf183), transcript variant 1	C1orf183	10	12	7	10595	0	0	2849.56	22.184	2984.07	134.515	0.36432	-22.0115	0.87517	-0.09027	0.0228389	1	0.09728	2.6892	na	na
NM_020646.1	IOH35199	achaete-scute complex homolog 3 (Drosophila) (ASCL3)	ASCL3	12	7	1	19256.5	1	0	2844.8	26.7518	2955.26	110.47	0.49083	-15.3104	0.8639	-0.10231	0.0209307	1	0.02517	1.15794	na	na
BC001396.1	IOH3939	chromosome 9 open reading frame 32 (C9orf32)	C9orf32	23	18	9	16896.3	0	0	2843.33	9.02903	3197.47	354.132	0.27879	-3.14834	0.9587	0.01969	0.0210627	1	0.13441	0.2951	na	na
NM_173547.2	IOH11612	tripartite motif-containing 65 (TRIM65)	TRIM65	21	3	15	55692.4	0	0	2824.59	-0.0432627	117.132	-2707.46	-31.0676	-0.04305	-0.247	-1.51325	1	1	0.79225	-0.26868	na	na
BC028040.1	IOH11532	2',3'-cyclic nucleotide 3' phosphodiesterase (CNP)	CNP	14	4	17	8151.93	0	0	2823.5	9.44603	3157.8	334.299	-0.30363	-3.03175	0.94317	0.00976	0.028012	1	0.29047	0.27579	na	na
BC030815.1	IOH23044	phosphoinositide-3-kinase, regulatory subunit 1 (p85 alpha) (PIK3R1)	PIK3R1	19	3	7	26897.4	0	0	2815.89	-9.18691	2539.47	-276.422	-0.71879	-3.51513	0.70114	-0.29603	0.0605029	1	0.46327	-0.64718	na	na
BC000758.1	IOH3735	Coiled-coil domain-containing protein 28A	CCDC28A	13	10	5	22593.9	0	0	2814.87	9.48292	3146.7	331.827	0.28965	-7.25263	0.93883	0.00852	0.0202898	1	0.08923	2.08314	na	na
BC048970.1	IOH26893	tubulin tyrosine ligase-like family, member 7 (TTLL7)	TTLL7	11	9	15	15160.1	0	0	2807.85	-11.4245	2581.86	-225.993	-0.2004	-16.4076	0.71774	-0.27078	0.0355137	1	0.19351	-1.24055	na	na
NM_172207.1	IOH22804	Calcium/calmodulin-dependent protein kinase kinase 1	CAMKK1	22	2	15	25594.5	0	0	2805.77	-17.2886	2652.35	-153.416	-0.10867	-11.9656	0.74533	-0.23444	0.0283207	1	0.08363	-0.33152	na	na
BC101026.2	IOH63533	Spindle assembly abnormal protein 6 homolog	SASS6	16	21	7	51823.4	0	0	2801.86	7.76612	3215.96	414.101	-0.33419	-9.4982	0.96593	0.04971	0.0286372	1	0.3229	1.7734	na	na
BC015325.1	IOH11150	gypsy retrotransposon integrase 1 (ZH2C2)	ZH2C2	23	4	1	2209.16	1	0	2794.49	11.7434	3054.6	260.112	0.40465	-4.57769	0.90277	-0.02739	0.0214701	1	0.08732	0.44005	na	na
NM_006790.1	IOH7249	myotilin (MYOT)	MYOT	21	15	5	47732.5	0	1	2788.49	-0.769215	1212.38	-1576.12	-0.04064	0.48826	0.1817	-0.94678	0.125668	1	0.03185	-0.03506	na	na
NM_000723.3	IOH39502	calcium channel, voltage-dependent, beta 1 subunit (CACNB1), transcript variant 1	CACNB1	16	4	21	26997.1	0	0	2780.16	4.04563	3692.99	912.835	0.20675	-2.7816	1.15266	0.29943	0.0164056	0.782887	0.15871	0.74934	na	na
NM_001564.1	IOH22913	inhibitor of growth family, member 2 (ING2)	ING2	10	9	1	12865.7	0	0	2769.27	13.0015	3000.01	230.743	-0.09921	-6.70581	0.88141	-0.04209	0.0288694	1	0.24906	0.58918	na	na
BC055314.1	IOH29446	EMG1 nucleolar protein homolog (S. cerevisiae) (EMG1)	EMG1	2	17	15	31089.3	0	0	2752.92	-0.82337	1243.12	-1509.8	-1.24149	-0.63472	0.19373	-0.91358	0.250342	1	0.45877	-0.35219	na	na
BC031999.1	IOH22178	hydroxy-delta-5-steroid dehydrogenase, 3 beta- and steroid delta-isomerase 1 (HSD3B1)	HSD3B1	4	12	15	13420.2	0	0	2736.15	35.3561	2815.79	79.6408	0.19942	-10.8838	0.8093	-0.11775	0.0263779	1	0.11554	1.08811	na	na
NM_024790.2	IOH13277	centrosome and spindle pole associated protein 1 (CSPP1), transcript variant 2	CSPP1	47	4	21	25428	1	0	2735.28	-27.1417	2638.08	-97.1965	0.46098	-31.5639	0.73975	-0.20629	0.0274623	1	0.0557	-2.30124	na	na
BC059386.1	IOH29132	SKI-like oncogene (SKIL)	SKIL	13	3	1	7019.25	0	0	2733.18	7.32623	3165.22	432.04	-0.02993	-3.02477	0.94608	0.0587	0.0236376	1	0.1938	0.69017	na	na
NM_175907.3	IOH21771	zinc binding alcohol dehydrogenase, domain containing 2 (ZADH2)	ZADH2	11	5	1	31820	0	0	2728.42	-24.5493	2621.62	-106.79	0.31647	-97.3584	0.7333	-0.21109	0.0265797	1	0.02467	-0.72922	na	na
NM_032636.2	IOH4088	proline/serine-rich coiled-coil 1 (PSRC1), transcript variant 1	PSRC1	40	12	17	25996.4	1	0	2724.33	3.53167	3800.43	1076.1	0.50533	-0.58796	1.1947	0.38118	0.0134888	0.176342	0.06878	0.18501	na	na
BC020555.1	IOH10305	SERPINE1 mRNA binding protein 1 (SERBP1)	SERBP1	23	14	11	38794.9	0	0	2720.1	5.30811	3351.49	631.389	0.24545	-4.02028	1.01898	0.15851	0.0196603	1	0.15044	1.07887	na	na
NM_153207.2	IOH14301	AE binding protein 2 (AEBP2)	AEBP2	23	5	1	9741.95	0	0	2714.8	6.26618	3230.32	515.515	0.23468	-2.44296	0.97155	0.10049	0.021157	1	0.15025	0.38513	na	na
BC050444.1	IOH26738	golgi autoantigen, golgin subfamily a, 4 (GOLGA4)	GOLGA4	26	17	13	31652.8	0	0	2714.27	-33.1358	2634.76	-79.514	0.27969	-44.4116	0.73845	-0.19743	0.0282359	1	0.07274	-4.68977	na	na
NM_032138.2	IOH10969	kelch repeat and BTB (POZ) domain containing 7 (KBTBD7)	KBTBD7	4	15	7	20620.8	0	0	2714.24	4.84251	3420.61	706.372	-0.20789	-1.26209	1.04604	0.19605	0.0233273	0.442957	0.27744	0.25344	na	na
BC015816.2	IOH46175	microtubule associated serine/threonine kinase 2 (MAST2)	MAST2	43	20	21	2768.56	0	0	2708.06	47.2803	2766.57	58.5143	0.20026	-8.14841	0.79004	-0.12833	0.0287331	1	0.14775	3.07807	na	na
NM_139355.1	IOH4506	megakaryocyte-associated tyrosine kinase (MATK), transcript variant 1	MATK	7	2	15	30490.5	0	0	2700.74	4.60901	3449.08	748.335	0.2444	-1.46035	1.05719	0.21707	0.0180809	0.4913	0.1337	0.3765	na	na
NM_018025.2	IOH6539	G patch domain containing 1 (GPATCH1)	GPATCH1	12	4	17	8231.99	0	0	2696.21	13.4298	2913.12	216.915	-0.04892	-4.26191	0.8474	-0.04902	0.027949	1	0.19472	0.24876	na	na
BC067262.1	IOH40509	Rho guanine nucleotide exchange factor 1	ARHGEF1	4	21	13	11126.6	1	0	2692.93	9.94234	2994.07	301.144	0.4577	-3.7902	0.87908	-0.00685	0.0208014	1	0.03892	0.5314	na	na
NM_133494.1	IOH45126	NIMA (never in mitosis gene a)- related kinase 7 (NEK7)	NEK7	12	18	9	27933.1	1	0	2684.58	3.42249	3792.77	1108.19	0.5494	-1.52522	1.19171	0.39724	0.0129491	0.351948	0.03826	0.57979	na	na
BC030950.1	IOH23190	Small nuclear protein PRAC	PRAC	21	4	17	49008.7	0	0	2680.68	-9.07902	2414.72	-265.966	-0.50506	-4.40504	0.65231	-0.2908	0.0523095	1	0.3387	-0.98777	na	na
NM_004114.2	IOH13832	fibroblast growth factor 13 (FGF13), transcript variant 1A	FGF13	7	5	15	7044.76	0	0	2665.12	-163.941	2648.96	-16.158	0.08847	-32.4705	0.744	-0.16572	0.0314015	1	0.14895	-1.7983	na	na
NM_023080.1	IOH13369	chromosome 8 open reading frame 33 (C8orf33)	C8orf33	21	3	1	11848.3	1	0	2661.53	4.00877	3546.11	884.589	0.50814	0.16968	1.09516	0.28529	0.015296	0.206616	0.06013	0.0362	na	na
NM_000993.2	IOH14051	ribosomal protein L31 (RPL31), transcript variant 1	RPL31	23	16	17	6920.31	0	0	2661.44	-9.74495	2413.75	-247.692	0.36049	-16.6003	0.65193	-0.28164	0.0336391	1	0.07262	-3.32667	na	na
BC025787.1	IOH12000	alkB, alkylation repair homolog 1 (E. coli) (ALKBH1)	ALKBH1	18	17	3	29245.4	1	0	2660.57	-22.3615	2546.68	-113.887	0.56788	-11.9379	0.70397	-0.21465	0.028691	1	0.0374	-3.7153	na	na
BC010458.1	IOH9663	NDRG family member 2 (NDRG2)	NDRG2	1	14	21	7304.55	0	0	2653.72	-0.252789	535.471	-2118.25	-9.4038	-1.07973	-0.08326	-1.21823	1	1	2.28285	-0.48777	na	na
NM_006873.2	IOH38227	stonin 1 (STON1)	STON1	44	6	21	28917	0	0	2652.13	-7.75687	2349.27	-302.863	-0.92328	-3.78952	0.6267	-0.30927	0.0772394	1	0.50439	-0.75837	na	na
BC057760.1	IOH29220	MORN repeat-containing protein 3	MORN3	21	8	5	21919.2	0	0	2648.6	-689.009	2644.76	-3.8385	0.01227	-636.712	0.74235	-0.15955	0.0333949	1	0.18533	-59.3957	na	na
NM_012472.1	IOH26570	leucine rich repeat containing 6 (LRRC6)	LRRC6	28	4	11	25143.1	0	0	2646.41	11.8907	2889.41	242.997	0.13216	-2.90629	0.83811	-0.03596	0.0258373	1	0.13546	0.32744	na	na
NM_178821.1	IOH22298	WD repeat domain 69 (WDR69)	WDR69	20	5	13	10999	0	0	2645.38	4.89409	3324.71	679.331	0.20459	-0.98708	1.0085	0.18251	0.0198322	0.453733	0.14579	0.22235	na	na
NM_005037.3	IOH39661	peroxisome proliferator-activated receptor gamma (PPARG), transcript variant 4	PPARG	23	5	21	26537.1	0	0	2643.37	17.2199	2806.34	162.97	-0.14946	-6.33621	0.8056	-0.07603	0.0338004	1	0.26305	0.30134	na	na
NM_022972.1		Fibroblast growth factor receptor 2	FGFR2	11	10	5	20919.8	0	0	2622.32	2.3291	4595.32	1973	-0.08469	-2.0036	1.50584	0.83025	0.012227	0.199067	0.24551	0.7844	na	na
BC040949.1	IOH26268	myocyte enhancer factor 2D (MEF2D)	MEF2D	2	4	9	43209.8	0	0	2621.07	-5.12464	2193.11	-427.955	0.30057	-1.72773	0.56557	-0.3719	0.0404992	1	0.06846	-0.16569	na	na
BC033308.1	IOH26796	DAZ interacting protein 1-like (DZIP1L)	DZIP1L	27	17	1	21871.1	0	0	2620.78	-2.97727	1961.84	-658.939	-0.91687	-1.71476	0.47505	-0.48755	0.0967149	1	0.44051	-0.50499	na	na
NM_153450.1	IOH27352	mediator complex subunit 19 (MED19)	MED19	17	3	3	41021.8	0	0	2614.68	8.41467	2967.32	352.636	0.2278	-1.13412	0.86861	0.01894	0.022491	1	0.07965	0.07849	na	na
XM_375456.2	IOH43380	Ataxin-7-like protein 3	DKFZp761G2113	18	8	3	15548.5	0	0	2612.36	5.11229	3247.61	635.256	0.11528	-1.73227	0.97833	0.16045	0.0231851	0.696906	0.21322	0.39785	na	na
NM_194271.1	IOH41584	ring finger protein 34 (RNF34), transcript variant 1	RNF34	21	9	7	22786	0	0	2602.42	15.2764	2784.7	182.289	0.33139	-8.02173	0.79713	-0.06635	0.0259028	1	0.08906	1.86622	na	na
NM_016816.1	IOH41283	2',5'-oligoadenylate synthetase 1, 40/46kDa (OAS1), transcript variant 1	OAS1	17	8	5	32875.6	0	0	2597.94	12.9782	2814.83	216.889	0.02046	-2.73826	0.80893	-0.04903	0.0275325	1	0.14263	0.32292	na	na
NM_201521.1	IOH43964	kinesin light chain 4 (KLC4), transcript variant 1	KLC4	38	7	21	27688.6	0	0	2597.79	5.11988	3228.34	630.552	-0.37262	-2.23676	0.97078	0.15809	0.0299939	1	0.35195	0.62806	na	na
BC099907.1	IOH62625	General transcription factor II-I	GTF2I	2	19	1	55687.3	1	0	2584.41	35.8302	2658.61	74.2004	0.5662	-5.23761	0.74778	-0.12047	0.0252568	1	0.00858	0.80135	na	na
NM_001001552.3	IOH58612	LEM domain-containing protein 1	LEMD1	22	19	17	37502.2	0	0	2581.14	-15.9203	2428.59	-152.548	-0.21916	-18.0038	0.65775	-0.23401	0.0344007	1	0.09565	-3.56968	na	na
NM_022101.1	IOH27781	chromosome X open reading frame 56 (CXorf56)	CXorf56	17	17	1	37640.8	0	0	2574.24	20.2827	2707.74	133.5	-0.20859	-8.66608	0.767	-0.09078	0.0334951	1	0.21571	2.35756	na	na
NM_175733.2	IOH26388	synaptotagmin IX (SYT9)	SYT9	2	2	17	4417.48	0	0	2573.89	28.7773	2666.55	92.6619	-0.6428	-3.83004	0.75089	-0.11123	0.0494737	1	0.41277	0.20825	na	na
NM_002129.2	IOH3826	high-mobility group box 2 (HMGB2)	HMGB2	11	16	17	4450.87	0	0	2573.73	-3.82717	2040.56	-533.177	-0.14331	-4.6917	0.50586	-0.42458	0.0505634	1	0.11971	-0.61299	na	na
NM_021255.1	IOH12192	pellino homolog 2 (Drosophila) (PELI2)	PELI2	4	13	13	37638.4	0	0	2573.47	4.49038	3310.77	737.303	0.36475	-0.72618	1.00305	0.21154	0.0181656	0.315416	0.08332	0.08637	na	na
NM_148179.1	IOH23094	chromosome 9 open reading frame 23 (C9orf23), transcript variant 2	C9orf23	14	11	21	14715.1	0	0	2571.55	-8.18645	2291.62	-279.928	-0.34328	-4.7033	0.60413	-0.29778	0.0494562	1	0.24871	-1.03441	na	na
NM_198395.1	IOH7337	GTPase activating protein (SH3 domain) binding protein 1 (G3BP1), transcript variant 2	G3BP1	23	17	3	17513.1	0	0	2566.15	77.1834	2599.84	33.6838	0.19535	-18.247	0.72477	-0.14076	0.0320426	1	0.138	0.00902	na	na
NM_199191.1	IOH3115	brain and reproductive organ-expressed (TNFRSF1A modulator) (BRE), transcript variant 3	BRE	4	3	1	24845.8	0	0	2560.54	-78.8293	2528.47	-32.0752	-1.38427	-212.567	0.69684	-0.17369	0.0881577	1	0.62292	-3.22601	na	na
NM_024680.2	IOH38417	E2F transcription factor 8 (E2F8)	E2F8	5	20	1	8554.76	0	0	2556.28	14.3246	2748.12	191.847	-0.31922	-6.20243	0.78282	-0.06157	0.0368198	1	0.28789	0.70311	na	na
NM_001008572.1	IOH45757	tubulin tyrosine ligase-like family, member 1 (TTLL1), transcript variant 2	TTLL1	27	8	9	22406.1	0	0	2553.81	9.63046	2849.72	295.906	-0.08152	-5.90765	0.82258	-0.00947	0.030694	1	0.22461	0.74549	na	na
BC036846.1	IOH28739	protease, serine, 33 (PRSS33)	PRSS33	43	9	3	8039.3	0	0	2546.71	0.183606	-572.754	-3119.47	-2.8802	-0.57988	-0.51704	-1.71953	1	1	-0.85406	-0.26051	na	na
NM_201567.1	IOH37812	cell division cycle 25 homolog A (S. pombe) (CDC25A), transcript variant 2	CDC25A	43	6	19	27613.5	0	0	2537.92	5.3357	3123.27	585.353	0.17295	-1.97684	0.92965	0.13546	0.0233676	0.561519	0.17028	0.17767	na	na
NM_005371.2	IOH4172	methyltransferase like 1 (METTL1), transcript variant 1	METTL1	14	13	9	49673.8	1	0	2533.25	10.318	2805.12	271.867	0.51227	-3.06651	0.80513	-0.02151	0.0227069	1	0.00921	0.04059	na	na
BC058926.1	IOH29101	catenin (cadherin-associated protein), beta 1, 88kDa (CTNNB1)	CTNNB1	13	3	3	26395	0	0	2530.88	-10.4435	2309.72	-221.163	0.30114	-4.88334	0.61121	-0.26836	0.0346141	1	0.03207	-0.05419	na	na
NM_015122.1	IOH26137	FCH domain only 1 (FCHO1)	FCHO1	9	9	7	27437.4	0	0	2524.5	6.91891	2951.01	426.514	0.36677	-1.35642	0.86224	0.05593	0.0219971	0.903407	0.05729	0.09597	na	na
NM_020529.1	IOH4138	nuclear factor of kappa light polypeptide gene enhancer in B-cells inhibitor, alpha (NFKBIA)	NFKBIA	4	9	5	24245.4	0	0	2519.79	4.0161	3355.23	835.444	0.3787	-2.39356	1.02045	0.26068	0.0176097	0.865232	0.0804	0.7255	na	na
NM_018357.2	IOH6558	La ribonucleoprotein domain family, member 6 (LARP6), transcript variant 1	LARP6	2	6	9	55687.3	0	0	2519.12	13.7766	2716.29	197.167	-0.45067	-2.46952	0.77035	-0.0589	0.0423029	1	0.35107	0.32579	na	na
BC013009.1	IOH13110	zinc finger, MYM-type 3 (ZMYM3)	ZMYM3	48	12	5	46077.5	0	0	2513.48	-17.3759	2376.7	-136.781	-0.00591	-8.5887	0.63743	-0.22611	0.0388762	1	0.14676	-0.65236	na	na
BC009993.2	IOH27830	chromosome 3 open reading frame 37 (C3orf37)	C3orf37	1	4	15	29611.7	0	0	2508.1	8.71464	2833.2	325.108	0.23084	-11.3884	0.81612	0.00515	0.024866	1	0.08488	2.56094	na	na
NM_173519.1	IOH27342	retinaldehyde binding protein 1-like 1 (RLBP1L1)	MGC34646	12	2	15	21089.5	0	0	2500.66	10.0718	2776.32	275.651	-0.53282	-3.99243	0.79385	-0.01961	0.0397062	1	0.34059	0.4926	na	na
NM_032131.3	IOH45465	armadillo repeat containing 2 (ARMC2)	ARMC2	26	8	17	6396.29	0	0	2495.79	11.7827	2727.25	231.462	0.37116	-5.33687	0.77465	-0.04173	0.0253509	1	0.0465	1.324	na	na
BC043277.2	IOH28731	synaptojanin 2 (SYNJ2)	SYNJ2	19	20	17	2885.37	0	0	2490.49	8.72954	2812.7	322.205	-0.33095	-2.2966	0.80809	0.0037	0.0388136	1	0.34237	0.37974	na	na
BC031661.1	IOH22763	hypothetical gene supported by BC031661 (LOC389458)	LOC389458	20	9	3	37109.5	0	0	2490.41	-11.7049	2294.39	-196.02	-0.86637	-14.3158	0.60522	-0.25578	0.0714093	1	0.44536	-3.52038	na	na
BC026039.1	IOH40656	mitochondrial GTPase 1 homolog (S. cerevisiae) (MTG1)	MTG1	44	6	9	31121.6	0	0	2488.57	21.2025	2611.76	123.181	0.36752	-6.22093	0.72944	-0.09595	0.0298955	1	0.09901	0.30609	na	na
BC022816.1	IOH14672	NA	SNRPA1	4	20	19	26274.9	1	0	2487.33	9.98878	2764.04	276.714	0.51518	-3.81289	0.78905	-0.01908	0.0233491	1	0.00806	0.44598	na	na
NM_000396.1	IOH14212	cathepsin K (CTSK)	CTSK	2	9	3	16802.9	0	0	2484.25	40.7027	2546.82	62.5714	-1.06213	-6.62895	0.70402	-0.1263	0.0722511	1	0.54649	1.58169	na	na
NM_152259.2	IOH44110	Uncharacterized protein C15orf42	C15orf42	32	7	15	14776.9	0	0	2468.12	45.415	2523.69	55.5695	-0.16766	-13.9863	0.69497	-0.12981	0.0332707	1	0.12398	4.863	na	na
BC001780.1	IOH4955	Uncharacterized methyltransferase WBSCR22	WBSCR22	16	3	11	17429.7	0	0	2465.15	22.5373	2579.61	114.46	-1.31323	-550.709	0.71686	-0.10032	0.0836928	1	0.6182	2.99878	na	na
NM_032413.1	IOH11314	chromosome 15 open reading frame 48 (C15orf48), transcript variant 2	C15orf48	8	6	3	36344.8	0	0	2463.37	-48.6125	2413.72	-49.6521	0.24734	-110.004	0.65192	-0.18249	0.0316621	1	0.03136	-2.98108	na	na
NM_177553.1	IOH27961	growth arrest-specific 2 (GAS2), transcript variant 2	GAS2	9	17	5	31181.2	0	0	2461.64	0.289962	-1005.27	-3466.91	-0.6684	0.33119	-0.68634	-1.8935	1	1	-0.0598	-0.13682	na	na
NM_153246.2	IOH28619	Uncharacterized protein C6orf223	C6orf223	36	21	11	5493.1	1	0	2458.77	10.0111	2731.64	272.86	0.47257	-5.35938	0.77636	-0.02101	0.0251927	1	0.04442	1.40416	na	na
BC002616.1	IOH4117	transgelin 2 (TAGLN2)	TAGLN2	23	15	3	39531.7	0	0	2453.42	-2.0699	1654.23	-799.185	-0.14618	-2.15066	0.35464	-0.55778	0.084426	1	0.1783	-0.46579	na	na
NM_002904.4	IOH14621	RD RNA binding protein (RDBP)	RDBP	29	16	15	37566.6	1	0	2452.68	3.97012	3278.47	825.786	0.76472	-0.9947	0.9904	0.25584	0.0164485	0.376182	0.00182	0.33267	na	na
NM_024808.2	IOH46154	chromosome 13 open reading frame 34 (C13orf34)	C13orf34	8	8	21	9255.46	0	0	2451.68	11.5225	2684.67	232.994	-0.04659	-7.95217	0.75798	-0.04096	0.0306063	1	0.14967	1.17265	na	na
NM_005737.3	IOH44753	ADP-ribosylation factor-like 4C (ARL4C)	ARL4C	4	8	3	36587.5	0	0	2449.09	-10.2343	2231.09	-218.001	0.34714	-7.92851	0.58044	-0.26678	0.0368266	1	0.027	-0.68838	na	na
BC041009.2	IOH25834	chromosome 9 open reading frame 25 (C9orf25)	C9orf25	9	2	21	54885	0	0	2448.07	-42.778	2392.14	-55.92	-0.3006	-30.0119	0.64348	-0.18563	0.0454307	1	0.24929	-4.19406	na	na
NM_002128.2	IOH2937	high-mobility group box 1 (HMGB1)	HMGB1	10	15	3	9221.62	0	0	2440.93	7.1315	2839.03	398.097	0.21585	-5.36985	0.8184	0.0417	0.0269446	1	0.13979	1.02275	na	na
NM_014628.2	IOH5724	MAD2L1 binding protein (MAD2L1BP), transcript variant 2	MAD2L1BP	6	18	21	31314.1	0	0	2438.88	-0.0183853	44.03	-2394.84	-10.9937	-0.90347	-0.27562	-1.35671	1	1	8.36095	-0.20761	na	na
BC017376.2	IOH12616	RING finger protein 31	RNF31	16	13	19	28586.3	1	0	2436.53	12.417	2649.95	213.413	0.50243	-18.4316	0.74439	-0.05077	0.0257976	1	0.01884	1.58187	na	na
NM_138414.1	IOH10524	coiled-coil domain containing 101 (CCDC101)	CCDC101	16	14	1	21027.1	0	0	2429.76	-317.353	2422.13	-7.6323	-0.34085	-8.70777	0.65521	-0.16145	0.047176	1	0.28519	-7.38108	na	na
NM_133629.1	IOH43384	RAD51-like 3 (S. cerevisiae) (RAD51L3), transcript variant 4	RAD51L3	18	8	5	6735.65	0	1	2429.51	0.252234	-819.513	-3249.02	-2.63328	0.47018	-0.61362	-1.7844	1	1	-0.81061	-0.09284	na	na
BC017314.2	IOH14156	v-ets erythroblastosis virus E26 oncogene homolog 1 (avian) (ETS1)	ETS1	21	16	17	32859	1	0	2429.18	-24.2741	2333.07	-96.1137	0.50571	-5.85257	0.62035	-0.20575	0.0327226	1	0.00693	-0.02308	na	na
BC072461.1	IOH62565	Cysteine and histidine-rich domain-containing protein 1	CHORDC1	11	18	17	37425.8	0	0	2424.43	-3.97785	1937.39	-487.045	-0.09735	-5.01226	0.46547	-0.40149	0.0536458	1	0.09051	-0.57875	na	na
BC053861.1	IOH28930	PHD finger protein 8 (PHF8)	PHF8	7	3	1	3291.6	0	0	2422.12	-33.3223	2351.55	-70.5698	-0.98276	-13.9965	0.62759	-0.19295	0.072871	1	0.47843	-1.53911	na	na
NM_173545.1	IOH26160	chromosome 2 open reading frame 13 (C2orf13)	C2orf13	2	4	7	29388.5	0	0	2418.29	13.7403	2608.11	189.814	0.28522	-3.96644	0.72801	-0.06259	0.0300149	1	0.09979	0.98909	na	na
NM_017772.2	IOH42187	TBC1 domain family member 22B	TBC1D22B	33	21	13	55710.3	1	0	2418.12	5.74476	2927.76	509.639	0.73961	-1.0185	0.85313	0.09755	0.0206841	0.622037	0.00378	0.06871	na	na
NM_014044.4	IOH11358	Protein unc-50 homolog	UNC50	14	4	19	19449	0	0	2413.83	19.229	2546.25	132.417	-0.12912	-12.3146	0.7038	-0.09133	0.0368921	1	0.19978	0.91737	na	na
BC000306.1	IOH3456	hydroxyacyl-Coenzyme A dehydrogenase (HADH)	HADH	22	13	9	36307.9	0	0	2411.18	339.911	2418.3	7.1145	-0.13619	-7.76605	0.65372	-0.15406	0.0331606	1	0.06552	25.357	na	na
NM_002930.1	IOH54792	GTP-binding protein Rit2	RIT2	18	18	1	48806	0	0	2401.83	8.32072	2729.92	328.087	0.02637	-4.86234	0.77569	0.00665	0.0336289	1	0.22782	0.80405	na	na
BC032587.1	IOH21953	tubby like protein 3 (TULP3)	TULP3	4	5	11	24538.4	0	0	2393.31	11.6427	2618.19	224.877	-0.07329	-4.09731	0.73196	-0.04503	0.034589	1	0.19447	0.29018	na	na
BC031549.1	IOH21007	CDC-like kinase 1 (CLK1)	CLK1	4	9	1	21055.2	0	1	2392.39	1.40797	8256.56	5864.17	0.32442	0.41498	2.93892	2.77855	0.0033609	0.0057201	0.17367	0.131	na	na
NM_014747.2	IOH4568	regulating synaptic membrane exocytosis 3 (RIMS3)	RIMS3	18	8	13	40639.7	1	0	2391.07	5.64563	2905.76	514.692	0.45866	-2.23651	0.84452	0.10008	0.0237329	1	0.0875	0.42967	na	na
NM_020235.2	IOH44025	bobby sox homolog (Drosophila) (BBX)	BBX	23	19	21	8924.37	0	0	2384.35	10.895	2625.32	240.964	0.2469	-5.14582	0.73474	-0.03697	0.0306496	1	0.122	0.54311	na	na
BC038422.1	IOH27448	zinc finger protein 533 (ZNF533)	ZNF533	17	20	5	3076.42	0	0	2381.49	121.704	2401.22	19.73	-0.17174	-19.46	0.64703	-0.14775	0.0400883	1	0.17881	8.79859	na	na
BC006423.1		Serine/threonine-protein kinase 6	AURKA	6	10	9	30133.2	0	0	2381.07	1.65186	6033.81	3652.75	0.12169	-0.408	2.0689	1.6713	0.0060976	0.0167796	0.1539	0.21593	na	na
NM_025004.1	IOH43200	Coiled-coil domain-containing protein 15	CCDC15	2	7	15	32105.3	0	0	2374.62	-21.3809	2268.52	-106.1	0.29992	-28.6869	0.59509	-0.21075	0.0381728	1	0.07415	-0.56529	na	na
NM_032448.1	IOH13366	family with sequence similarity 120B (FAM120B)	FAM120B	1	5	15	21850.6	0	0	2369.43	-5.43049	2000.96	-368.469	-0.4175	-9.12723	0.49036	-0.34212	0.0622773	1	0.22466	-2.30732	na	na
NM_032514.2	IOH10043	microtubule-associated protein 1 light chain 3 alpha (MAP1LC3A), transcript variant 1	MAP1LC3A	9	3	13	12969.7	0	0	2364.77	6.75378	2775.76	410.995	-0.55553	-2.08371	0.79364	0.04816	0.0413182	1	0.36153	0.31499	na	na
NM_005651.1	IOH7291	tryptophan 2,3-dioxygenase (TDO2)	TDO2	14	9	15	30708.5	0	0	2364.71	33.0676	2438.45	73.7415	-0.03915	-36.956	0.66161	-0.1207	0.0379024	1	0.1631	2.40075	na	na
NM_004448.1		Receptor tyrosine-protein kinase erbB-2	ERBB2	1	10	9	16713.5	1	0	2364.18	1.69498	5765.97	3401.78	0.59071	-0.21082	1.96406	1.54563	0.0057251	0.0211957	0.05312	0.27067	na	na
NM_080659.1	IOH7410	chromosome 11 open reading frame 52 (C11orf52)	C11orf52	7	3	9	55690.7	0	0	2361.21	10.4038	2612.3	251.092	0.05943	-6.51779	0.72965	-0.03191	0.0326657	1	0.15626	1.08249	na	na
BC009623.1	IOH9844	nucleophosmin (nucleolar phosphoprotein B23, numatrin) (NPM1)	NPM1	2	12	5	21076.5	0	0	2359.91	4.32076	3070.56	710.653	0.1323	-1.22909	0.90902	0.1982	0.0242323	0.646847	0.17171	0.46906	na	na
BC063681.1	IOH61524	Melanoma-associated antigen 2	MAGEA2	2	18	21	27034.6	0	0	2353.94	-18.3924	2232.56	-121.385	0.16622	-26.1847	0.58101	-0.2184	0.0420128	1	0.11626	-1.4197	na	na
NM_000989.2	IOH3809	ribosomal protein L30 (RPL30)	RPL30	21	3	5	23768.6	0	0	2353.74	4.51396	3023.57	669.826	0.20174	-0.32486	0.89063	0.17776	0.0238294	0.400829	0.14178	0.12434	na	na
NM_002595.1		Serine/threonine-protein kinase PCTAIRE-2	PCTK2	19	9	21	6590.02	0	0	2349.38	6.55645	2772.2	422.82	0.24873	-1.66443	0.79224	0.05408	0.0284571	1	0.14421	0.3391	na	na
BC042637.1	IOH21048	activin A receptor type II-like 1 (ACVRL1)	ACVRL1	15	2	13	3248.17	0	0	2343.5	23.8136	2446.23	102.724	-3.25477	-10.1935	0.66464	-0.10619	1	1	1.30058	2.52363	na	na
NM_005801.2	IOH6916	eukaryotic translation initiation factor 1 (EIF1)	EIF1	1	16	7	20390	0	0	2341.57	6.78281	2746.49	404.92	0.21292	-3.63799	0.78218	0.04512	0.0264796	1	0.08533	0.38547	na	na
BC033437.1	IOH27326	DENN/MADD domain containing 1C (DENND1C)	DENND1C	1	5	5	21439.3	1	0	2341.4	8.20195	2666.51	325.107	0.40501	-3.43329	0.75087	0.00515	0.0254149	1	0.01711	0.03558	na	na
BC047690.1	IOH28834	Ras-related protein M-Ras	MRAS	22	17	5	17980.3	0	0	2340.96	-81.9518	2312.74	-28.2207	-0.00655	-8.20439	0.6124	-0.17175	0.0332621	1	0.00611	-4.63778	na	na
NM_004092.2	IOH54943	Enoyl-CoA hydratase, mitochondrial	ECHS1	2	17	19	48542	1	0	2337.81	-4.86633	1939.3	-398.512	0.40641	-4.26714	0.46622	-0.35716	0.0476783	1	0.01153	-0.79845	na	na
NM_148904.2	IOH12103	oxysterol binding protein-like 9 (OSBPL9), transcript variant 1	OSBPL9	14	13	21	12823.2	1	0	2337.69	7.05557	2723.74	386.041	0.43121	-1.93002	0.77327	0.03567	0.0248405	1	0.03074	0.08527	na	na
NM_031431.2	IOH52865	Conserved oligomeric Golgi complex subunit 3	COG3	4	18	1	25227.4	1	0	2336.14	10.7134	2576.64	240.506	0.41124	-4.04339	0.71569	-0.03721	0.027782	1	0.03133	0.36086	na	na
NM_006244.1	IOH27509	protein phosphatase 2, regulatory subunit B', beta isoform (PPP2R5B)	PPP2R5B	23	7	9	11245.1	0	0	2335.27	29.8822	2416.12	80.855	-0.11631	-18.6257	0.65287	-0.11714	0.0432792	1	0.23255	3.92541	na	na
NM_002689.2	IOH3558	polymerase (DNA directed), alpha 2 (70kD subunit) (POLA2)	POLA2	28	8	7	22664.8	0	0	2330.68	21.1867	2446.14	115.456	0.14905	-15.175	0.66461	-0.09982	0.0342431	1	0.10211	2.50212	na	na
BC064913.1	IOH40472	protein phosphatase 1, regulatory (inhibitor) subunit 13 like (PPP1R13L)	PPP1R13L	21	20	5	2509.83	0	0	2328.71	73.6984	2360.74	32.0324	0.20653	-24.6136	0.63119	-0.14159	0.0369477	1	0.10533	2.34891	na	na
BC001716.1	IOH4447	poly(A) binding protein interacting protein 2 (PAIP2)	PAIP2	10	13	17	25310	0	0	2324.35	24.3469	2423.91	99.557	0.02165	-17.8297	0.65591	-0.10778	0.0395426	1	0.18196	0.13157	na	na
BC093864.1	IOH62000	Disks large homolog 3	DLG3	5	18	11	15733.3	0	0	2322.97	4.1626	3057.49	734.513	0.33858	-0.46654	0.9039	0.21014	0.0214208	0.283325	0.08705	0.00489	na	na
NM_014326.2	IOH21336	Death-associated protein kinase 2	DAPK2	28	13	17	18563.3	0	0	2319.12	2.42179	3950.25	1631.12	0.12528	-0.61391	1.25335	0.65907	0.0148136	0.114919	0.17903	0.40386	na	na
NM_024303.1	IOH5245	zinc finger and SCAN domain containing 5 (ZSCAN5)	ZSCAN5	7	16	7	28775.3	0	0	2318.06	-26.5512	2233.92	-84.1364	0.39758	-14.2784	0.58154	-0.19975	0.036343	1	0.01957	-2.2078	na	na
NM_002923.1	IOH7121	regulator of G-protein signaling 2, 24kDa (RGS2)	RGS2	14	19	3	20838	0	0	2316.02	90.4417	2341.91	25.8941	-0.26806	-125.517	0.62382	-0.14466	0.0457828	1	0.22889	3.31572	na	na
BC035619.1	IOH27570	Septin-12	SEPT12	20	17	13	9114.29	0	0	2315.87	68.7541	2350.05	34.1805	-0.59559	-46.3339	0.62701	-0.14052	0.0575094	1	0.36023	7.93411	na	na
BC028244.1	IOH11643	E2F transcription factor 8 (E2F8)	E2F8	28	3	1	44857.8	0	0	2309.41	-42.9019	2256.81	-52.604	0.34383	-22.3377	0.59051	-0.18396	0.0358239	1	0.02375	-7.36247	na	na
BC002493.1	IOH3967	transcription factor 19 (SC1) (TCF19)	TCF19	21	14	19	24178	0	0	2306.07	4.066	3058.21	752.141	0.05043	0.14013	0.90419	0.21897	0.0252625	0.270231	0.19238	0.00371	na	na
BC028301.1	IOH11759	chromosome 18 open reading frame 56 (C18orf56)	C18orf56	8	4	17	4423.44	0	0	2304.77	155.704	2319.66	14.8979	-1.02855	-32.8087	0.61511	-0.15016	0.0688975	1	0.43861	0.56466	na	na
BC002437.1	IOH4246	exosome component 3 (EXOSC3)	EXOSC3	18	3	19	42384.3	0	0	2303.09	13.8971	2481.66	178.575	-0.13755	-14.7048	0.67851	-0.06821	0.0440381	1	0.2737	2.21523	na	na
NM_181297.1	IOH43436	CKLF-like MARVEL transmembrane domain containing 1 (CMTM1), transcript variant 19	CMTM1	14	7	7	17840.2	0	0	2298.45	-34.8517	2234.34	-64.11	0.23252	-23.3517	0.58171	-0.18973	0.0385022	1	0.05948	-7.75303	na	na
BC012289.1	IOH11447	KIAA0515 (KIAA0515)	KIAA0515	21	2	21	54692.6	0	0	2297.24	424.649	2302.66	5.4225	-0.21602	-213.708	0.60845	-0.15491	0.0480592	1	0.23757	55.5028	na	na
BC005004.1	IOH4814	family with sequence similarity 64, member A (FAM64A)	FAM64A	18	13	3	19163.7	1	0	2296.43	9.69326	2560.59	264.163	0.40213	-5.93498	0.70942	-0.02536	0.0308725	1	0.09413	0.81649	na	na
BC016470.2	IOH11948	essential meiotic endonuclease 1 homolog 1 (S. pombe) (EME1)	EME1	10	2	19	9351.9	0	0	2289.25	-1.7512	1457.16	-832.092	-0.19122	-0.92081	0.27751	-0.57425	0.104681	1	0.15411	-0.25261	na	na
NM_006653.1	IOH9654	fibroblast growth factor receptor substrate 3 (FRS3)	FRS3	44	16	15	7342.02	1	0	2288.78	10.7963	2522.42	233.637	0.64296	-4.48694	0.69447	-0.04064	0.0279442	1	0.0057	0.72439	na	na
NM_005733.1	IOH13299	kinesin family member 20A (KIF20A)	KIF20A	44	5	17	10365.7	0	0	2282.99	-7.01647	1998.2	-284.788	-0.56508	-4.78918	0.48928	-0.30022	0.0802852	1	0.36501	-1.03985	na	na
BC029524.1	IOH22562	Coiled-coil domain-containing protein 46	CCDC46	7	12	19	28496	1	0	2280.6	12.523	2478.51	197.917	0.49316	-12.1414	0.67729	-0.05853	0.0289667	1	0.00627	2.43165	na	na
BC064700.1	IOH39815	estrogen-related receptor gamma (ESRRG)	ESRRG	22	5	19	33301.3	0	0	2277.11	2.62456	3678.79	1401.68	-0.12434	-1.43981	1.1471	0.54419	0.0168009	0.134954	0.16878	0.33144	na	na
NM_014470.2	IOH55981	Rho-related GTP-binding protein Rho6	RND1	2	19	9	16360.3	0	0	2275.89	-16.4705	2145.62	-130.271	-1.48717	-27.2402	0.54698	-0.22285	0.135571	1	0.66216	-2.09092	na	na
BC012381.1	IOH10496	Neuropilin and tolloid-like protein 2	NETO2	16	6	19	17742.3	0	0	2272.49	299.92	2280.09	7.60235	0.00943	-9.23776	0.59962	-0.15382	0.0430527	1	0.15875	3.32406	na	na
BC029760.1	IOH22119	OTU domain containing 6B (OTUD6B)	OTUD6B	9	15	1	26537.2	0	0	2269	-5.42537	1915.87	-353.132	-0.90235	-8.36823	0.45705	-0.33444	0.0953865	1	0.41023	-2.24076	na	na
BC047368.1	IOH26503	outer dense fiber of sperm tails 2-like (ODF2L)	ODF2L	27	9	5	10403.9	0	0	2268.14	-4.05762	1819.68	-448.46	-0.47993	-4.11774	0.41941	-0.38217	0.0828365	1	0.27995	-1.2281	na	na
NM_016735.1		LIM domain kinase 1	LIMK1	20	10	1	20182.3	1	0	2267.66	8.43012	2572.86	305.199	0.44755	-3.05996	0.71422	-0.00481	0.0278389	1	0.03071	0.37852	na	na
BC014037.1		Serine/threonine-protein kinase Sgk2	SGK2	48	9	17	54220.5	0	0	2267.31	20.8374	2381.6	114.295	0.00178	-11.3306	0.63936	-0.1004	0.0385841	1	0.1446	1.53611	na	na
BC022034.1	IOH10988	lactate dehydrogenase A-like 6B (LDHAL6B)	LDHAL6B	5	5	3	5619.14	0	0	2264.57	-36.5734	2204.3	-60.2705	-1.70483	-52.7234	0.56995	-0.1878	0.143762	1	0.70333	-7.25639	na	na
BC001487.2	IOH12155	TAR DNA-binding protein 43	TARDBP	2	6	21	36288.5	0	0	2257.3	6.24919	2687.32	430.028	-0.52051	-4.67738	0.75902	0.05769	0.0450577	1	0.37296	1.63951	na	na
NM_017836.2	IOH26055	Solute carrier family 41 member 3	SLC41A3	22	2	19	7008.18	0	0	2255.34	-0.457162	707.577	-1547.76	-1.99316	-1.82295	-0.01589	-0.93259	0.360934	1	0.01598	-0.05584	na	na
NM_012425.2	IOH3398	Ras suppressor protein 1 (RSU1), transcript variant 1	RSU1	2	15	1	29286.3	0	0	2255.17	-6.30439	1946.43	-308.742	-0.01999	-6.02265	0.46902	-0.31221	0.0587082	1	0.15472	-0.9636	na	na
NM_002001.1	IOH7481	Fc fragment of IgE, high affinity I, receptor for; alpha polypeptide (FCER1A)	FCER1A	2	12	1	15437.8	0	0	2243	110.69	2263.45	20.4485	-0.60227	-17.7305	0.5931	-0.14739	0.063798	1	0.37521	16.8297	na	na
NM_001894.2	IOH21160	casein kinase 1, epsilon (CSNK1E), transcript variant 2	CSNK1E	23	10	9	12269.6	1	0	2239.43	1.23022	11966.9	9727.42	0.59306	0.35035	4.39121	4.71287	0.0014412	0.0022304	0.10722	0.17292	na	na
NM_003512.3	IOH14485	Histone H2A type 1-C	HIST1H2AC	4	21	15	13751.5	0	0	2234.09	9.7067	2490.69	256.595	-0.25017	-8.12669	0.68205	-0.02915	0.0415768	1	0.24469	2.01112	na	na
BC035143.1	IOH40223	Tigger transposable element-derived protein 1	TIGD1	11	6	17	15949.8	0	0	2233.21	161.94	2247.09	13.876	-0.2729	-35.9108	0.58669	-0.15068	0.0463804	1	0.18685	53.6942	na	na
PV4127		NUAK family, SNF1-like kinase, 1 (NUAK1)	NUAK1	2	15	21	0	1	0	2232.71	2.24341	4028.34	1795.63	0.47433	0.18345	1.28391	0.74145	0.0123094	0.0608017	0.08549	0.14415	na	na
NM_198829.1	IOH58974	Ras-related C3 botulinum toxin substrate 1	RAC1	18	18	3	34477.9	0	0	2231.73	14.7409	2394.14	162.415	0.37684	-14.3834	0.64426	-0.0763	0.0353837	1	0.09539	1.84019	na	na
NM_001004285.1	IOH45460	DNA fragmentation factor, 40kDa, beta polypeptide (caspase-activated DNase) (DFFB), transcript variant 3	DFFB	44	8	15	24273.5	0	0	2230.24	-13.7092	2078.61	-151.621	-0.20799	-12.3186	0.52075	-0.23354	0.060868	1	0.25592	-2.78853	na	na
NM_022156.3	IOH39856	dihydrouridine synthase 1-like (S. cerevisiae) (DUS1L)	DUS1L	5	10	5	50657.5	0	0	2229.01	69.2135	2261.69	32.677	0.29517	-42.553	0.59242	-0.14127	0.0372906	1	0.0543	10.3253	na	na
NM_022839.2	IOH1783	mitochondrial ribosomal protein S11 (MRPS11), nuclear gene encoding mitochondrial protein, transcript variant 1	MRPS11	28	12	7	10827.8	0	0	2228.88	5.75521	2697.6	468.724	0.36705	-2.27517	0.76304	0.07706	0.0259702	1	0.04805	0.59706	na	na
NM_001039724.1	IOH63165	Nostrin	NOSTRIN	17	18	21	16173.6	0	0	2217.6	6.02457	2658.95	441.351	0.31304	-2.30604	0.74792	0.06336	0.0260041	1	0.0291	0.63434	na	na
BC045758.1	IOH26432	NIMA (never in mitosis gene a)- related kinase 10 (NEK10)	NEK10	18	4	9	22485.1	0	0	2216.23	23.9744	2312.7	96.4653	0.20688	-21.9291	0.61238	-0.10933	0.0412109	1	0.14911	0.82097	na	na
NM_001106.2		Activin receptor type-2B	ACVR2B	1	9	17	37108.7	0	0	2210.96	18.6437	2336.27	125.312	-1.24513	-13.5353	0.6216	-0.09488	0.0828148	1	0.53064	0.68727	na	na
NM_152638.2	IOH11376	chromosome 12 open reading frame 12 (C12orf12)	C12orf12	8	4	21	1987.74	0	0	2205.73	26.09	2293.64	87.9126	-0.42718	-17.1758	0.60492	-0.11361	0.048624	1	0.23982	2.36615	na	na
BC033758.1	IOH21879	centaurin, alpha 2 (CENTA2)	CENTA2	5	3	5	54416.6	0	0	2198.31	111.697	2218.17	19.8589	-0.68925	-39.8348	0.57539	-0.14768	0.0660937	1	0.37257	6.00242	na	na
NM_032632.3	IOH27195	poly(A) polymerase alpha (PAPOLA)	PAPOLA	10	2	17	9878.21	0	0	2196.53	20.9747	2306.49	109.966	0.26684	-45.4326	0.60995	-0.10257	0.0381137	1	0.09519	6.41567	na	na
PV4753		a serine/threonine kinase	FRAP1 (mTOR)	17	16	3	5906.11	0	0	2188.44	44.7877	2238.42	49.9785	-0.7996	-7.92734	0.58331	-0.1326	0.06661	1	0.386	0.45515	na	na
BC002880.1	IOH5687	cysteinyl-tRNA synthetase (CARS)	CARS	22	16	17	12528.4	0	0	2186.14	-3.51073	1701.48	-484.653	-1.13855	-35.6065	0.37314	-0.40029	0.0960436	1	0.2876	-0.17498	na	na
NM_032141.1	IOH43707	coiled-coil domain containing 55 (CCDC55), transcript variant 1	CCDC55	12	7	13	48314.6	0	0	2184.29	5.48286	2671.54	487.253	0.34064	-2.03634	0.75284	0.08634	0.0268446	1	0.05737	0.40246	na	na
BC017072.1	IOH10334	BTB (POZ) domain containing 10 (BTBD10)	BTBD10	21	17	5	18313.3	0	0	2182.65	-8.04153	1941.25	-241.403	-0.12984	-3.47057	0.46699	-0.27849	0.0613377	1	0.17872	-0.59573	na	na
NM_032338.2	IOH7537	chromosome 12 open reading frame 31 (C12orf31)	C12orf31	14	3	3	12612	0	0	2179.38	818.166	2182.05	2.667	0.0486	-41.3904	0.56124	-0.15629	0.0437965	1	0.11353	56.6391	na	na
BC003182.1	IOH5146	glycogen synthase 1 (muscle) (GYS1)	GYS1	46	8	15	9421.4	0	0	2172.53	5.38309	2668.19	495.661	-2.09067	-3.56682	0.75153	0.09055	0.161105	1	0.85941	0.66189	na	na
NM_033103.1	IOH22340	rhophilin, Rho GTPase binding protein 2 (RHPN2)	RHPN2	18	13	19	6254.47	0	0	2170.69	46.729	2218.16	47.4686	0.33322	-744.346	0.57537	-0.13386	0.0415948	1	0.10129	3.95102	na	na
BC029378.1	IOH23186	telomeric repeat binding factor (NIMA-interacting) 1 (TERF1)	TERF1	7	4	17	26654.7	0	0	2163.15	2.99451	3247.7	1084.55	0.14763	-2.62833	0.97836	0.38541	0.0211937	0.910408	0.15811	0.89794	na	na
PHC1085		C-X-C motif chemokine 10	IP-10	20	16	3	36.62	0	0	2162.09	0.0246049	-54.54	-2216.64	-30.7169	-0.14547	-0.3142	-1.26749	1	1	-8.19004	-0.24601	na	na
BC000997.2	IOH2939	splicing factor, arginine/serine-rich 7, 35kDa (SFRS7)	SFRS7	22	16	21	12342.9	0	0	2161.68	2.23577	3910.95	1749.27	0.35331	-1.63461	1.23797	0.71823	0.0118215	0.123658	0.01766	0.50681	na	na
NM_005607.1		Focal adhesion kinase 1	PTK2	19	10	5	30331.3	0	0	2156.73	20.517	2267.24	110.505	0.18907	-9.21198	0.59459	-0.1023	0.0423278	1	0.14088	1.35068	na	na
PV4314		Macrophage-stimulating protein receptor	MST1R	14	15	17	10172	0	1	2152.56	1.37253	7930.85	5778.28	0.21602	0.78615	2.81144	2.73554	0.0038398	0.0049746	0.20595	0.01726	na	na
NM_006756.2	IOH42106	transcription elongation factor A (SII), 1 (TCEA1), transcript variant 1	TCEA1	25	7	15	15029.5	0	0	2151.44	3.6361	2967.58	816.144	0.17277	-1.64605	0.86872	0.25101	0.0249457	0.428857	0.1471	0.39239	na	na
BC042608.1	IOH27462	family with sequence similarity 90, member A1 (FAM90A1)	FAM90A1	15	9	11	22997.8	0	0	2147.79	6.56235	2533.93	386.13	0.38747	-1.99425	0.69897	0.03571	0.0299168	1	0.0591	0.2557	na	na
BC021187.1	IOH10893	DKFZP434K028 protein (DKFZP434K028)	DKFZP434K028	4	18	11	24620.2	0	0	2145.41	4.70153	2725.01	579.602	0.30169	-2.73803	0.77377	0.13258	0.0265489	1	0.07661	0.66895	na	na
P2228		protein kinase C, gamma (PRKCG)	PRKCG	1	15	15	0	0	1	2139.42	1.30014	9267.6	7128.18	0.65267	0.50366	3.33467	3.41143	0.0022519	0.0037127	0.06405	0.10252	na	na
BC011556.1	IOH13000	DEAD (Asp-Glu-Ala-Asp) box polypeptide 20 (DDX20)	DDX20	19	5	13	5657.21	0	0	2138.85	5.75724	2588.45	449.599	0.26874	-0.59787	0.72032	0.06749	0.0319172	0.731502	0.12987	0.01464	na	na
NM_172028.1	IOH42497	ankyrin repeat and BTB (POZ) domain containing 1 (ABTB1), transcript variant 3	ABTB1	14	7	15	29351.9	0	0	2132.61	5.03458	2661.2	528.583	0.2543	-3.56381	0.74879	0.10703	0.0281467	1	0.08396	0.8339	na	na
BC009348.2	IOH12064	cirrhosis, autosomal recessive 1A (cirhin) (CIRH1A)	CIRH1A	13	10	3	22361.3	0	0	2129.02	111.884	2148.22	19.2005	0.1535	-45.774	0.548	-0.14802	0.0419483	1	0.06427	32.4609	na	na
NM_002789.2	IOH7299	proteasome (prosome, macropain) subunit, alpha type, 4 (PSMA4), transcript variant 1	PSMA4	2	9	11	29585.3	0	0	2124.93	-11.0696	1948.88	-176.057	-0.26445	-11.6624	0.46998	-0.24578	0.0669983	1	0.23666	-1.00734	na	na
NM_015920.3	IOH57353	40S ribosomal protein S27-like protein	RPS27L	14	21	9	39351.1	0	0	2124.63	3.78374	2887.86	763.23	-0.03198	-2.05576	0.83751	0.22453	0.0281895	0.693053	0.18931	0.56578	na	na
BC030020.2	IOH22410	DEAD (Asp-Glu-Ala-Asp) box polypeptide 55 (DDX55)	DDX55	18	14	1	16813.3	1	0	2122.97	6.47157	2510.97	388.001	0.66049	-3.89793	0.68999	0.03665	0.0281511	1	0.00449	0.70106	na	na
BC007224.1	IOH6896	Polypeptide N-acetylgalactosaminyltransferase 10	GALNT10	20	16	17	1111.35	0	1	2122.56	0.338351	-1085.42	-3207.99	-1.46851	0.68538	-0.71771	-1.76385	1	1	-0.48197	-0.01121	na	na
NM_139016.2	IOH27635	chromosome 20 open reading frame 198 (C20orf198)	C20orf198	1	9	9	55698.3	0	0	2117.45	3.37228	3010.03	892.578	0.36206	-2.7496	0.88532	0.28929	0.0209753	0.770676	0.05189	0.72853	na	na
NM_024718.2	IOH40918	chromosome 9 open reading frame 86 (C9orf86)	C9orf86	10	18	13	12184.5	0	0	2116.57	-13.3691	1969.27	-147.3	-0.69613	-10.4257	0.47796	-0.23138	0.0850846	1	0.38005	-2.51802	na	na
BC064391.1	IOH61736	Coiled-coil domain-containing protein 6	CCDC6	11	18	15	37145.2	0	0	2108.49	32.0702	2176.35	67.862	0.22295	-13.5574	0.55902	-0.12365	0.0379989	1	0.0142	3.58092	na	na
BC072409.1	IOH62546	Serine/threonine-protein phosphatase 4 regulatory subunit 3A	SMEK1	44	19	1	21796.9	0	0	2105.15	5.60715	2562.07	456.93	0.1788	-4.7738	0.71	0.07116	0.0340585	1	0.15809	1.35954	na	na
PV3503		pim-1 oncogene (PIM1)	PIM1	1	16	1	0	1	0	2103.49	2.30846	3711.09	1607.61	0.57914	-0.56563	1.15974	0.64729	0.0130013	0.0880336	0.0108	0.23943	na	na
PV4653		NIMA (never in mitosis gene a)- related kinase 9	NEK9	3	16	3	12372.7	0	0	2102.95	6.63479	2476.16	373.207	-0.2125	-1.79653	0.67636	0.02924	0.0372347	1	0.17115	0.46499	na	na
BC030957.1	IOH23131	ankyrin 1, erythrocytic (ANK1)	ANK1	22	12	3	13387.5	0	0	2100.74	91.1934	2124.03	23.2915	-0.21688	-8.19917	0.53853	-0.14597	0.0420352	1	0.0503	12.3736	na	na
BC038105.2	IOH27173	membrane protein, palmitoylated 7 (MAGUK p55 subfamily member 7) (MPP7)	MPP7	19	17	3	18914.2	1	0	2098.97	-27.6103	2025.61	-73.3641	0.55221	-10.4431	0.50001	-0.19436	0.0430777	1	0.00143	-0.51652	na	na
NM_004902.2	IOH52195	RNA-binding protein 39	RBM39	4	19	15	13338.4	0	0	2093.35	7.32968	2424.07	330.721	-0.25138	-4.40778	0.65597	0.00796	0.0435713	1	0.24037	0.85675	na	na
BC047527.1	IOH27229	mitogen-activated protein kinase 8 interacting protein 2 (MAPK8IP2)	MAPK8IP2	11	20	19	4677.95	0	0	2091.85	-114.26	2073.7	-18.149	-0.08184	-29.871	0.51883	-0.16672	0.0477514	1	0.10345	-11.52	na	na
PV3363		Bruton agammaglobulinemia tyrosine kinase (BTK)	BTK	8	15	13	0	0	0	2091.38	-7.39463	1842.25	-249.133	-1.37056	-8.46291	0.42824	-0.28236	0.121222	1	0.48796	-0.67945	na	na
NM_004732.1	IOH29581	potassium voltage-gated channel, shaker-related subfamily, beta member 3 (KCNAB3)	KCNAB3	12	17	7	55696.6	0	0	2091.34	15.7975	2232.68	141.331	0.22759	-13.1079	0.58106	-0.08686	0.0386387	1	0.06086	1.56433	na	na
NM_032901.2	IOH6728	chromosome 12 open reading frame 62 (C12orf62)	C12orf62	38	8	17	13731	0	0	2089.92	0.0322516	-69.6495	-2159.57	-170.864	-0.81595	-0.32011	-1.23892	1	1	-5.34293	-0.39743	na	na
BC037963.1	IOH25981	Beta-adrenergic receptor kinase 1	ADRBK1	6	18	7	29035.1	0	0	2089.82	6.01542	2506.51	416.68	0.00579	-5.08798	0.68824	0.05101	0.0281276	0.999122	0.00139	0.1358	na	na
NM_138959.1	IOH39982	vang-like 1 (van gogh, Drosophila) (VANGL1)	VANGL1	5	6	5	12350.5	0	0	2088.94	11.2392	2292.95	204.014	-0.83107	-9.61026	0.60465	-0.05547	0.0686087	1	0.42517	2.02702	na	na
PV5277		Phosphatidylinositol 4-kinase beta	PI4KB	44	16	5	15032.8	0	0	2088.58	24.8482	2176.16	87.5782	0.37712	-8.51387	0.55894	-0.11378	0.0414448	1	0.07353	0.20554	na	na
BC015505.1	IOH9981	DEAD (Asp-Glu-Ala-Asp) box polypeptide 42 (DDX42)	DDX42	1	5	19	42403.3	0	0	2087.88	-7.76952	1849.8	-238.083	-1.12243	-15.5254	0.43119	-0.27684	0.107243	1	0.4335	-3.99368	na	na
PV3791		Serine/threonine-protein kinase D1	PRKD1	7	15	13	23581.9	0	1	2081.95	1.14757	16190.1	14108.2	0.63297	0.88453	6.0443	6.90631	0.0007759	0.0008376	0.09759	0.0158	na	na
NM_032439.1	IOH40856	phytanoyl-CoA 2-hydroxylase interacting protein-like (PHYHIPL)	PHYHIPL	14	6	1	32324.1	0	0	2081.29	14.2649	2238.2	156.902	-0.6598	-11.3922	0.58322	-0.07906	0.0616305	1	0.34518	1.22847	na	na
BC026100.2	IOH11308	testis-specific transcript, Y-linked 8	N/A	4	9	13	42298.6	0	0	2077.32	-180.125	2065.86	-11.469	-0.0043	-128.7	0.51577	-0.16337	0.0499695	1	0.128	-70.0426	na	na
BC001956.1	IOH4856	folliculin interacting protein 1 (FNIP1)	FNIP1	22	14	7	1932.31	0	0	2071.13	-8.91611	1862.27	-208.865	-1.6857	-18.4093	0.43607	-0.2622	0.126333	1	0.51663	-1.02019	na	na
BC068547.1	IOH61662	Serine/threonine-protein kinase SRPK2	SRPK2	3	18	13	9768.35	0	1	2070.43	1.21767	11582.3	9511.88	0.46966	0.81312	4.24069	4.60494	0.0015931	0.0018892	0.12981	0.03453	na	na
BC005955.1	IOH7485	chromosome 8 open reading frame 53 (C8orf53)	C8orf53	24	16	21	6378.82	0	0	2064.29	-15.7695	1941.19	-123.098	0.08263	-7.14343	0.46697	-0.21926	0.0557611	1	0.1184	-0.88629	na	na
NM_000800.2	IOH21917	fibroblast growth factor 1 (acidic) (FGF1), transcript variant 1	FGF1	21	5	11	16681.2	0	0	2056.42	-31.4107	1992.97	-63.449	-0.72186	-22.2292	0.48723	-0.18939	0.0820689	1	0.37375	-4.16623	na	na
BC007514.1	IOH6107	v-raf murine sarcoma 3611 viral oncogene homolog (ARAF)	ARAF	11	12	7	8375.92	0	0	2051.03	-4.27908	1662.51	-388.52	-0.41453	-7.71201	0.35789	-0.35216	0.0799379	1	0.15043	-0.91186	na	na
BC037253.1	IOH27450	FERM domain containing 3 (FRMD3)	FRMD3	2	12	15	1697.33	1	0	2048.42	21.7431	2147.18	98.752	0.42226	-10.7999	0.5476	-0.10818	0.0396068	1	0.02427	4.37663	na	na
BC011804.2	IOH14438	chromosome 1 open reading frame 165 (C1orf165)	C1orf165	5	3	15	45936.7	0	0	2043.29	8.19548	2327.26	283.968	-0.39121	-4.8259	0.61808	-0.01544	0.0509931	1	0.28398	0.76985	na	na
NM_031950.1	IOH10917	fibroblast growth factor binding protein 2 (FGFBP2)	FGFBP2	41	13	15	21428.2	0	0	2039.21	10.5326	2253.12	213.919	-0.09876	-3.8219	0.58906	-0.05052	0.0513948	1	0.25136	0.5523	na	na
BC002914.1	IOH5733	WAS/WASL-interacting protein family member 1	WIPF1	48	20	19	55693.2	0	0	2030.89	5.80277	2453.75	422.858	0.38533	-1.40486	0.66759	0.0541	0.0302651	0.859073	0.02289	0.04831	na	na
NM_020651.2	IOH26519	pellino homolog 1 (Drosophila) (PELI1)	PELI1	40	2	21	28338.4	1	0	2029.27	2.74648	3191.18	1161.92	0.62328	-0.58954	0.95623	0.42414	0.0175833	0.158351	0.01078	0.21098	na	na
NM_144685.3	IOH22267	homeodomain interacting protein kinase 4 (HIPK4)	HIPK4	10	5	11	9438.86	1	0	2027.89	1.99614	4063.64	2035.74	0.74612	-0.06443	1.29774	0.86167	0.0107157	0.0499252	0.0025	0.17592	na	na
NM_205848.1	IOH43389	synaptotagmin VI (SYT6)	SYT6	6	7	9	23876.6	0	0	2026	15.3317	2167.36	141.365	-0.78396	-15.1914	0.5555	-0.08685	0.0551078	1	0.24676	1.90237	na	na
NM_024800.1		Serine/threonine-protein kinase Nek11	NEK11	22	9	21	16191.5	0	0	2023.81	3.68483	2777.61	753.795	-0.79316	-3.94549	0.79436	0.21979	0.0391155	1	0.33302	1.19127	na	na
BC040053.1	IOH26397	methionine sulfoxide reductase B3 (MSRB3)	MSRB3	28	5	5	30950.9	0	0	2022.37	-6.05199	1735.59	-286.78	0.13011	-4.14738	0.38649	-0.30122	0.0614755	1	0.03386	-1.13898	na	na
NM_024578.1	IOH23128	occludin/ELL domain containing 1 (OCEL1)	OCEL1	24	5	13	9439.62	0	0	2021.89	2.53247	3341.25	1319.36	0.3159	-1.26705	1.01498	0.50297	0.0188232	0.189031	0.11869	0.44691	na	na
NM_016848.2	IOH11138	SHC-transforming protein 3	SHC3	32	21	11	48921	0	0	2013.31	2.16957	3734.71	1721.4	-0.28673	-1.18552	1.16898	0.70428	0.0186806	0.0856644	0.25077	0.30172	na	na
BC047411.1	IOH26516	tubulin tyrosine ligase-like family, member 2 (TTLL2)	TTLL2	8	6	1	16677.7	0	0	2012.78	23.8316	2100.93	88.1575	-0.10835	-19.8693	0.52949	-0.11349	0.0473104	1	0.11443	3.59692	na	na
NM_015939.2	IOH3137	tRNA methyltransferase 6 homolog (S. cerevisiae) (TRMT6)	CGI-09	19	16	15	19910.5	0	0	2012.18	-2.50238	1437.66	-574.519	-0.36148	-1.14898	0.26988	-0.44528	0.127313	1	0.25603	-0.30644	na	na
NM_002095.1	IOH22963	general transcription factor IIE, polypeptide 2, beta 34kDa (GTF2E2)	GTF2E2	3	13	13	9781.66	0	0	2007.08	8.1656	2287.18	280.099	0.07759	-2.46248	0.60239	-0.01738	0.0368435	1	0.06133	0.61337	na	na
NM_020175.1	IOH13452	dihydrouridine synthase 3-like (S. cerevisiae) (DUS3L)	DUS3L	16	5	9	45985.8	1	0	2002.31	5.72097	2426.45	424.132	0.50107	-6.97567	0.6569	0.05473	0.0302011	1	0.00575	1.19306	na	na
NM_033387.2	IOH26402	family with sequence similarity 78, member A (FAM78A)	FAM78A	21	7	11	27703.1	0	0	2000.97	36.2385	2057.75	56.7835	0.21209	-16.5199	0.51258	-0.1292	0.0468123	1	0.08011	2.26493	na	na
NM_020961.2	IOH6104	KIAA1627 protein (KIAA1627)	KIAA1627	10	8	13	22455.3	0	0	1999.91	17.0433	2124.57	124.657	-0.95849	-16.0464	0.53874	-0.09521	0.0892716	1	0.47837	0.97386	na	na
NM_001786.2		cell division cycle 2, G1 to S and G2 to M (CDC2), transcript variant 1	CDC2	22	10	5	40649.6	0	0	1999.8	4.18702	2627.28	627.481	-0.27783	-3.06776	0.73551	0.15656	0.0314487	1	0.13947	0.62202	na	na
NM_004215.2	IOH10322	estrogen receptor binding site associated, antigen, 9 (EBAG9), transcript variant 1	EBAG9	8	3	13	32523.4	0	0	1996.51	6.86504	2336.91	340.408	-0.93298	-5.71063	0.62186	0.01282	0.0639655	1	0.40919	0.9275	na	na
BC024002.2	IOH11100	fibronectin type III domain containing 8 (FNDC8)	FNDC8	14	15	5	41646.2	0	0	1990.3	37.2298	2045.24	54.9355	-0.11299	-84.9645	0.50769	-0.13012	0.0528889	1	0.15138	4.61919	na	na
NM_024104.1	IOH3754	chromosome 19 open reading frame 42 (C19orf42)	C19orf42	12	3	19	40150.7	0	0	1982.22	13.5642	2139.99	157.768	-0.69039	-6.84299	0.54478	-0.07863	0.0666683	1	0.33917	0.32836	na	na
NM_153764.1	IOH45724	potassium inwardly-rectifying channel, subfamily J, member 1 (KCNJ1), transcript variant rom-k2	KCNJ1	16	8	11	5294.76	0	0	1979.58	5.73384	2397.75	418.175	-0.00107	-17.6605	0.64567	0.05175	0.0396787	1	0.17066	3.79001	na	na
BC010124.2	IOH22972	neuroblastoma breakpoint family, member 1 (NBPF1)	NBPF1	46	9	9	33544.5	0	0	1978.58	-0.434422	599.223	-1379.36	-3.22925	-4.52583	-0.05831	-0.84826	1	1	0.6403	-1.08388	na	na
NM_017572.2	IOH53775	MAP kinase-interacting serine/threonine-protein kinase 2	MKNK2	5	9	17	34959.1	0	0	1977.43	5.38348	2428.54	451.11	0.27456	-1.61525	0.65772	0.06825	0.0332723	0.814576	0.07346	0.09697	na	na
BC064984.1	IOH40665	additional sex combs like 1 (Drosophila) (ASXL1)	ASXL1	28	18	13	8179.19	0	0	1974.97	7.1104	2298.18	323.214	0.0653	-2.02069	0.60669	0.00421	0.0397272	1	0.11757	0.29575	na	na
NM_004088.1	IOH11297	deoxynucleotidyltransferase, terminal (DNTT), transcript variant 1	DNTT	11	12	1	16706.7	0	0	1968.5	-21.7728	1882.06	-86.4405	-1.13884	-1256.85	0.44382	-0.20091	0.102591	1	0.42871	-4.79489	na	na
NM_001893.3		casein kinase 1, delta (CSNK1D), transcript variant 1	CSNK1D	10	9	21	10355.1	1	0	1955.37	1.7096	4710.95	2755.59	0.69202	0.28769	1.55111	1.22208	0.0083116	0.0246822	0.03157	0.10706	na	na
NM_001008737.1	IOH42047	hypothetical LOC401052 (LOC401052)	LOC401052	19	7	17	30006	1	0	1951.78	5.82447	2356.34	404.558	0.44092	-1.63027	0.62946	0.04493	0.034647	1	0.06006	0.30288	na	na
BC047945.1	IOH26362	tripartite motif-containing 69 (TRIM69)	TRIM69	12	4	9	34331.5	0	0	1947.44	12.7345	2113.39	165.959	0.23007	-9.48717	0.53437	-0.07453	0.0423779	1	0.04899	1.11178	na	na
NM_032847.1	IOH40091	chromosome 8 open reading frame 76 (C8orf76)	C8orf76	17	6	7	36028.4	0	0	1945.41	-11.2565	1786.68	-158.724	-1.74729	-14.8617	0.40649	-0.2371	0.201322	1	0.67298	-2.25889	na	na
BC047865.1	IOH26933	mitogen-activated protein kinase kinase kinase kinase 2 (MAP4K2)	MAP4K2	2	17	11	9127.73	0	0	1944.12	2.05547	3786.06	1841.94	-0.01747	-0.83198	1.18908	0.76463	0.0179647	0.110082	0.24391	0.49958	na	na
NM_014065.2	IOH43942	Protein asteroid homolog 1	ASTE1	8	8	5	11019.4	0	0	1943.18	9.29195	2177.53	234.346	-0.24532	-8.02185	0.55948	-0.04029	0.0479096	1	0.16801	1.20947	na	na
BC056887.1	IOH29097	chromosome 5 open reading frame 5 (C5orf5)	C5orf5	5	3	1	7395.67	0	0	1942.07	40.097	1991.74	49.673	-0.47101	-32.363	0.48675	-0.13276	0.0691086	1	0.27973	7.29803	na	na
NM_032806.4	IOH29140	chromosome 3 open reading frame 39 (C3orf39)	C3orf39	17	9	7	12613.5	0	0	1941.21	0.495575	-1907.15	-3848.36	-1.74047	0.19178	-1.03935	-2.08448	1	1	-0.54956	-0.20047	na	na
NM_005197.2	IOH56874	Forkhead box protein N3	FOXN3	40	19	13	25753.3	1	1	1937.41	1.84656	4225.99	2288.58	0.63335	0.47526	1.36128	0.98826	0.0103883	0.0308455	0.03551	0.00814	na	na
NM_019069.3	IOH26403	WD repeat domain 5B (WDR5B)	WDR5B	3	2	21	8710.61	0	0	1936.46	16.6034	2060.57	124.106	-1.30345	-7.73608	0.5137	-0.09549	0.0917212	1	0.46228	3.15181	na	na
BC002373.1	IOH3593	hsp70-interacting protein (HSPBP1)	HSPBP1	12	3	7	37979.9	0	0	1936.24	61.6811	1968.15	31.9085	0.19865	-208.678	0.47752	-0.14165	0.0484703	1	0.04343	8.99947	na	na
PV4333		BR serine/threonine kinase 1	BRSK1	6	16	3	8.73	0	0	1936.19	3.90954	2601.65	665.462	-0.75832	-4.08574	0.72548	0.17557	0.0416362	0.727167	0.29537	0.46564	na	na
BC039999.2	IOH28772	RMI1, RecQ mediated genome instability 1, homolog (S. cerevisiae) (RMI1)	RMI1	14	17	9	20235.9	0	0	1935.03	-10.3521	1764.57	-170.455	-0.77359	-3.70952	0.39784	-0.24298	0.0955896	1	0.32531	-0.07797	na	na
BC015186.1	IOH12980	platelet-derived growth factor receptor, alpha polypeptide (PDGFRA)	PDGFRA	22	14	17	13806.9	0	0	1933.85	-1.17763	1045.8	-888.053	-1.17879	-7.65993	0.11649	-0.60227	0.16987	1	0.0357	-0.47642	na	na
NM_205853.1	IOH43061	musculoskeletal, embryonic nuclear protein 1 (MUSTN1)	MUSTN1	1	8	1	55694.9	0	0	1932.33	46.7758	1974.55	42.213	0.01751	-100.114	0.48002	-0.13649	0.050814	1	0.07974	10.7719	na	na
NM_003295.1	IOH25767	tumor protein, translationally-controlled 1 (TPT1)	TPT1	21	17	1	17505.5	0	0	1931.79	6.14082	2307.57	375.776	-0.22796	-2.96334	0.61038	0.03052	0.0481991	1	0.24177	0.75969	na	na
BC015109.1	IOH14036	39S ribosomal protein L1, mitochondrial	MRPL1	23	3	11	28596.5	0	0	1930.71	30.9869	1995.1	64.3854	0.12631	-13.7383	0.48807	-0.12539	0.053057	1	0.12169	0.77548	na	na
BC001801.1	IOH4461	hypothetical gene supported by BC001801 (LOC284912)	LOC284912	21	12	21	47806.2	0	0	1929.42	-6.77506	1681.27	-248.155	-0.41881	-4.30666	0.36523	-0.28188	0.0905714	1	0.24013	-0.89679	na	na
NM_015015.1	IOH53632	JmjC domain-containing histone demethylation protein 3B	KDM4B	10	18	5	15876.6	0	0	1929.02	-26.9929	1860.11	-68.911	-0.18417	-15.1118	0.43523	-0.19213	0.0696852	1	0.20448	-3.5598	na	na
BC000393.1	IOH3524	family with sequence similarity 127, member B (FAM127B)	FAM127B	20	3	7	55682.2	0	0	1925.55	15.7552	2056.05	130.5	-0.25393	-12.9203	0.51192	-0.09229	0.0588359	1	0.22317	2.41168	na	na
NM_144770.1	IOH22581	RNA binding motif protein 11 (RBM11)	RBM11	22	9	3	1541.48	0	0	1925.41	-26.8253	1856.21	-69.1965	-0.23796	-12.5631	0.43371	-0.19228	0.0516685	1	0.00645	-6.93563	na	na
BC011562.1	IOH12462	SP100 nuclear antigen (SP100)	SP100	25	13	9	10758.7	0	0	1920.28	10.3543	2125.56	205.283	-0.83643	-10.942	0.53913	-0.05484	0.0797577	1	0.42462	1.36806	na	na
NM_006924.3	IOH11039	splicing factor, arginine/serine-rich 1 (splicing factor 2, alternate splicing factor) (SFRS1), transcript variant 1	SFRS1	19	3	19	13307.9	0	0	1915.49	7.74048	2199.67	284.177	-0.0604	-4.93749	0.56814	-0.01534	0.0512941	1	0.22193	1.17026	na	na
NM_021104.1	IOH13630	ribosomal protein L41 (RPL41), transcript variant 1	RPL41	1	20	15	22508.9	0	0	1915.14	3.88902	2578.05	662.905	0.27709	-2.03925	0.71624	0.17429	0.0286329	0.556024	0.05277	0.31665	na	na
NM_002072.1	IOH29692	guanine nucleotide binding protein (G protein), q polypeptide (GNAQ)	GNAQ	21	2	17	30508.4	0	0	1913.73	-3.93541	1525.98	-387.756	-2.36794	-1.64564	0.30444	-0.35177	0.451025	1	0.83415	-0.32779	na	na
BC015738.1	IOH14824	Zinc finger FYVE domain-containing protein 19	ZFYVE19	16	3	9	25300.6	0	0	1909.99	37.4117	1962.44	52.4554	0.19596	-21.5735	0.47529	-0.13137	0.0506302	1	0.06908	2.1385	na	na
BC014924.1	IOH25747	kinesin family member 2C (KIF2C)	KIF2C	15	5	9	41601.5	0	0	1906.31	-25.488	1834.35	-71.969	-0.33756	-111.296	0.42515	-0.19366	0.0779221	1	0.2541	-1.67837	na	na
NM_016034.2	IOH6982	mitochondrial ribosomal protein S2 (MRPS2), nuclear gene encoding mitochondrial protein	MRPS2	24	9	7	15408.3	0	0	1904.12	33.1264	1963.38	59.2695	-0.19059	-378.667	0.47565	-0.12795	0.0633844	1	0.21252	8.15878	na	na
NM_014583.2	IOH4194	LIM and cysteine-rich domains 1 (LMCD1)	LMCD1	13	17	9	0	0	0	1903.75	3.20022	2769	865.254	0.18616	-1.13322	0.79099	0.2756	0.0267396	0.357923	0.10256	0.35485	na	na
BC030524.1	IOH21689	claudin 19 (CLDN19)	CLDN19	1	5	7	30081.8	0	0	1898.73	30.4963	1963.1	64.3717	-0.66434	-29.8577	0.47554	-0.1254	0.0737838	1	0.30022	0.88259	na	na
PV3368		fibroblast growth factor receptor 2 (bacteria-expressed kinase, keratinocyte growth factor receptor, craniofacial dysostosis 1, Crouzon syndrome, Pfeiffer syndrome, Jackson-Weiss syndrome) (FGFR2), transcript variant 1	FGFR2	44	15	21	0	0	0	1893.24	2.57425	3095.87	1202.63	0.34192	-0.56572	0.91892	0.44453	0.0221359	0.174587	0.12485	0.30866	na	na
NM_004728.2	IOH46173	DEAD (Asp-Glu-Ala-Asp) box polypeptide 21 (DDX21)	DDX21	22	8	17	13057.4	0	0	1892.59	1.39503	6683.52	4790.93	0.26439	0.07779	2.3232	2.24118	0.0047852	0.008466	0.12985	0.12463	na	na
BC041563.1	IOH28055	oxysterol binding protein-like 1A (OSBPL1A)	OSBPL1A	32	16	15	21209.3	0	0	1888.72	-0.0374843	68.2395	-1820.48	-23.8035	-1.31055	-0.26614	-1.06913	1	1	10.2594	-0.22629	na	na
NM_004896.2	IOH10674	vacuolar protein sorting 26 homolog A (S. pombe) (VPS26A), transcript variant 1	VPS26A	24	15	5	11538.2	0	0	1886.91	-27.3033	1820.24	-66.6675	0.33848	-25.3112	0.41963	-0.19101	0.0547599	1	0.01972	-10.1677	na	na
NM_006466.1	IOH14273	polymerase (RNA) III (DNA directed) polypeptide F, 39 kDa (POLR3F)	POLR3F	15	3	13	49449	0	0	1886.67	6.36038	2238.64	351.966	0.21253	-2.00436	0.58339	0.01861	0.0407561	1	0.09999	0.18758	na	na
NM_002924.2	IOH11294	Regulator of G-protein signaling 7	RGS7	14	21	5	11599.3	0	0	1876.35	9.59224	2094.73	218.377	-0.20009	-6.6697	0.52707	-0.04829	0.0531583	1	0.18434	0.72558	na	na
NM_005565.2	IOH11014	lymphocyte cytosolic protein 2 (SH2 domain containing leukocyte protein of 76kDa) (LCP2)	LCP2	16	14	15	19922.5	0	0	1875.48	5.30618	2311.01	435.533	-0.04335	-3.57022	0.61172	0.06045	0.0432642	1	0.17858	0.3851	na	na
BC010074.2	IOH13694	FUS interacting protein (serine/arginine-rich) 1 (FUSIP1)	LOC727922	1	3	5	35490.6	0	0	1870.54	104.854	1888.56	18.0113	-0.8435	-637.813	0.44637	-0.1486	0.0871061	1	0.34843	5.04091	na	na
BC024746.1	IOH11988	DEP domain containing 6 (DEPDC6)	DEPDC6	29	6	1	36774	0	0	1870.38	-21.419	1786.95	-83.4282	-0.15259	-13.9659	0.40659	-0.1994	0.0799927	1	0.23884	-1.28383	na	na
BC018929.1	IOH22929	pleckstrin homology-like domain, family A, member 1 (PHLDA1)	PHLDA1	4	9	3	16774.8	0	0	1867.02	14.8673	2001.65	134.635	0.22957	-11.3117	0.49063	-0.09022	0.0469015	1	0.04403	2.44557	na	na
BC001817.1	IOH5174	Acyl-CoA dehydrogenase family member 9, mitochondrial	ACAD9	35	16	21	4026.57	0	0	1866.58	0.0457626	-89.5162	-1956.1	-16.1709	0.14755	-0.32789	-1.13704	1	1	-2.04346	-0.15574	na	na
NM_015634.2	IOH14837	KIF1-binding protein	KIAA1279	18	21	15	15514.2	1	0	1859.89	5.31964	2290.46	430.567	0.61355	-1.47173	0.60367	0.05795	0.0340988	0.864328	0.00997	0.07712	na	na
NM_005016.3	IOH44672	Poly(rC)-binding protein 2	PCBP2	18	21	17	37744	0	0	1859.79	-15.3483	1746.03	-113.761	0.07342	-6.10417	0.39058	-0.21459	0.0732591	1	0.15725	-0.9264	na	na
NM_025108.1	IOH13954	chromosome 16 open reading frame 59 (C16orf59)	C16orf59	34	14	17	9324.65	0	0	1855.53	0.0784466	-157.951	-2013.48	-4.43519	-1.21942	-0.35468	-1.16577	1	1	-0.09854	-0.59486	na	na
NM_138998.1	IOH21408	DEAD (Asp-Glu-Ala-Asp) box polypeptide 39 (DDX39), transcript variant 2	DDX39	23	2	19	8180.13	0	0	1852.29	-3.13782	1404.64	-447.648	-1.33008	-2.86397	0.25695	-0.38177	0.234407	1	0.54039	-0.22674	na	na
NM_002750.2		mitogen-activated protein kinase 8 (MAPK8), transcript variant JNK1-a1	MAPK8	47	12	13	5353.71	0	0	1851.53	-20.566	1765.68	-85.8545	-0.14332	-49.8597	0.39827	-0.20061	0.0769183	1	0.20115	-3.93454	na	na
NM_021158.1		tribbles homolog 3 (Drosophila) (TRIB3)	TRIB3	22	10	3	4034.93	0	0	1849.14	-24.0087	1775.2	-73.94	-1.1443	-12.1106	0.40199	-0.19465	0.0913961	1	0.30729	-5.54376	na	na
NM_004060.2	IOH4393	cyclin G1 (CCNG1), transcript variant 1	CCNG1	4	3	17	21043.3	0	0	1848.46	27.9607	1917.02	68.5612	0.00691	-14.1922	0.45751	-0.1233	0.0562902	1	0.10824	2.35245	na	na
BC001280.1	IOH21165	Serine/threonine-protein kinase 6	STK6	5	2	15	42316.6	1	1	1848.43	1.62398	4810.73	2962.3	0.46182	0.62326	1.59016	1.32559	0.0087549	0.0183968	0.09496	0.00367	na	na
BC027900.1	IOH27306	rhomboid domain containing 1 (RHBDD1)	RHBDD1	25	2	21	26497.8	0	0	1846.33	-1.51921	1113.43	-732.902	-0.86322	-4.0707	0.14297	-0.52458	0.214806	1	0.26269	-1.29984	na	na
XM_166899.3	IOH28244	olfactory receptor, family 5, subfamily A, member 1 (OR5A1)	OR5A1	6	16	21	2775.11	0	0	1846.18	0.459901	-1572.05	-3418.24	-1.64046	-0.64634	-0.90819	-1.86912	1	1	-0.13972	-0.2519	na	na
NM_001003396.1	IOH3597	tumor protein D52-like 1 (TPD52L1), transcript variant 3	TPD52L1	27	3	9	20862.7	0	0	1844.97	29.4509	1909.82	64.8475	-0.32732	-867.097	0.45469	-0.12515	0.0700878	1	0.23935	10.0785	na	na
NM_020531.2	IOH5450	chromosome 20 open reading frame 3 (C20orf3)	C20orf3	37	14	17	8488.33	0	0	1837.56	0.178118	-398.235	-2235.8	-5.89872	-0.27785	-0.44873	-1.27708	1	1	-1.21079	-0.30437	na	na
NM_002477.1	IOH44370	myosin, light chain 5, regulatory (MYL5)	MYL5	23	9	5	27862.5	0	0	1837.17	-9.8415	1667.71	-169.457	-0.43717	-13.9079	0.35992	-0.24247	0.0982399	1	0.27771	-1.43474	na	na
BC036089.1	IOH27267	myeloid/lymphoid or mixed-lineage leukemia (trithorax homolog, Drosophila); translocated to, 3 (MLLT3)	MLLT3	20	2	19	5229.94	0	0	1836.71	-13.3404	1708.63	-128.08	-0.03042	-9.89788	0.37594	-0.22176	0.0710711	1	0.11013	-1.23045	na	na
NM_002479.2	IOH6403	myogenin (myogenic factor 4) (MYOG)	MYOG	14	12	13	34497.8	0	0	1836.55	39.5244	1884.22	47.6725	0.12012	-91.937	0.44467	-0.13376	0.0540816	1	0.05866	1.56195	na	na
BC006376.1	IOH6481	N-myristoyltransferase 2 (NMT2)	NMT2	14	2	13	21409.5	0	0	1835.74	3.07062	2722.31	886.568	-0.41744	-0.84135	0.77272	0.28628	0.0386259	0.280299	0.30409	0.24007	na	na
NM_080745.1	IOH27453	tripartite motif-containing 69 (TRIM69), transcript variant b	TRIM69	2	13	7	29966.8	0	0	1831.79	12.1446	1996.15	164.365	0.30051	-9.68766	0.48848	-0.07532	0.0477303	1	0.05223	3.6603	na	na
NM_007368.2	IOH25931	RAS p21 protein activator 3 (RASA3)	RASA3	4	7	7	12066.1	0	0	1829.86	-27.6324	1765.95	-63.9087	0.27	-49.4884	0.39838	-0.18962	0.0567498	1	0.00227	-0.59159	na	na
NM_181531.1	IOH44638	Butyrophilin subfamily 2 member A2	BTN2A2	44	21	17	4588.43	0	0	1829.41	-168.878	1818.64	-10.769	-0.27265	-162.73	0.419	-0.16302	0.0794928	1	0.25569	-37.0884	na	na
BC039039.1	IOH27465	zeta-chain (TCR) associated protein kinase 70kDa (ZAP70)	ZAP70	14	9	11	55711.1	0	0	1827.73	3.12591	2687.47	859.741	-0.35118	-2.01374	0.75907	0.27284	0.0380058	0.60268	0.28057	0.60318	na	na
BC037906.1	IOH25823	chromosome 4 open reading frame 19 (C4orf19)	C4orf19	10	12	17	13800.9	0	0	1821.81	21.6732	1909.93	88.1243	-0.30525	-31.3404	0.45474	-0.1135	0.0711754	1	0.24843	1.70109	na	na
NM_032259.1	IOH6995	WD repeat domain 24 (WDR24)	WDR24	2	8	11	11592.6	0	0	1820.24	-118.658	1805.03	-15.212	0.38068	-40.0852	0.41367	-0.16524	0.0546278	1	0.00628	-37.1516	na	na
BC016340.1	IOH12308	N-terminal EF-hand calcium-binding protein 1	NECAB1	22	6	21	5014.19	0	0	1819.56	-29.3372	1759.58	-59.9777	-0.59509	-8.81337	0.39588	-0.18766	0.0670049	1	0.11005	-1.69482	na	na
BC029785.1	IOH22702	FLJ42875 protein (FLJ42875)	FLJ42875	24	12	3	10214	0	0	1816.14	-8.9076	1632.84	-183.308	0.26227	-4.14942	0.34627	-0.2494	0.0683199	1	0.02239	-0.20271	na	na
BC032508.1	IOH62199	PNMA-like 1, mRNA (cDNA clone MGC:45422 IMAGE:5246377), complete cds	PNMAL1	23	18	11	17231.4	0	0	1813.88	9.0901	2038.1	224.21	0.17045	-10.893	0.50489	-0.04536	0.0499689	1	0.11046	2.63389	na	na
NM_022063.1	IOH27864	chromosome 10 open reading frame 84 (C10orf84)	C10orf84	25	17	7	11462.9	0	0	1805.26	20.4249	1898.19	92.9355	0.29712	-44.8939	0.45014	-0.1111	0.0514207	1	0.03428	4.15441	na	na
BC066974.1	IOH40056	EP400 N-terminal like (EP400NL)	EP400NL	3	7	7	37031.7	0	0	1804.42	15.899	1925.54	121.111	0.12002	-3.10723	0.46083	-0.09699	0.0477125	1	0.00202	0.30132	na	na
BC002695.1	IOH5262	AP2 associated kinase 1 (AAK1)	AAK1	7	18	3	25712.9	0	0	1803.7	-5.7857	1537.89	-265.81	-0.30719	-3.4154	0.30911	-0.29072	0.0955294	1	0.16442	-0.35303	na	na
NM_012416.2	IOH43766	RAN binding protein 6 (RANBP6)	RANBP6	2	7	17	13329.9	0	0	1801.91	-15.7637	1694.42	-107.489	-0.54748	-28.6764	0.37038	-0.21144	0.0996466	1	0.30353	-0.68477	na	na
NM_053030.2	IOH44055	myosin, light polypeptide kinase (MYLK), transcript variant 5	MYLK	25	7	13	26377.7	0	0	1801.38	12.7356	1954.88	153.496	0.04116	-18.9869	0.47232	-0.08077	0.0553936	1	0.12321	2.39749	na	na
NM_015484.1	IOH9828	SYF2 homolog, RNA splicing factor (S. cerevisiae) (SYF2), transcript variant 1	SYF2	8	14	21	17619.7	0	0	1800.47	-4.67193	1483.04	-317.435	-0.11908	-6.94665	0.28763	-0.31656	0.0815596	1	0.01163	-0.75699	na	na
NM_003165.1	IOH52429	Syntaxin-binding protein 1	STXBP1	44	17	19	37526.8	0	0	1800.21	-190.756	1790.82	-9.388	-0.19852	-232.153	0.40811	-0.16233	0.0783704	1	0.22931	-60.7021	na	na
BC033842.1	IOH21761	mitochondrial tumor suppressor 1 (MTUS1)	MTUS1	22	12	13	23988.3	0	0	1797.85	-56.0465	1766.34	-31.5155	-0.66267	-9.20048	0.39853	-0.17341	0.0691661	1	0.13548	-7.67184	na	na
NM_207168.1	IOH40772	endosulfine alpha (ENSA), transcript variant 8	ENSA	4	18	13	12668.1	0	0	1795.3	13.8131	1935.41	140.114	-0.81507	-7.02397	0.4647	-0.08747	0.0884391	1	0.38209	0.68428	na	na
NM_148176.1	IOH4678	peptidylprolyl isomerase (cyclophilin)-like 2 (PPIL2), transcript variant 3	PPIL2	28	5	3	39955.7	0	0	1794.31	13.1675	1941.78	147.468	-0.24809	-8.52093	0.4672	-0.08378	0.0617376	1	0.18306	1.26727	na	na
NM_015317.1	IOH38629	pumilio homolog 2 (Drosophila) (PUM2)	PUM2	7	20	1	4791.48	0	0	1792.61	13.3748	1937.46	144.859	0.31931	-9.08699	0.46551	-0.0851	0.0481584	1	0.01722	0.80579	na	na
NM_024692.3	IOH42634	CAP-GLY domain containing linker protein family, member 4 (CLIP4)	CLIP4	47	8	7	55679.6	0	0	1791.93	-8.11844	1595.41	-196.517	-0.49421	-10.6413	0.33162	-0.25602	0.112157	1	0.3023	-1.31627	na	na
BC022361.1	IOH14170	rRNA-processing protein FCF1 homolog	C14orf111	28	13	9	11448.7	0	0	1789.99	6.27085	2129.59	339.603	-0.95851	-1.32478	0.54071	0.01241	0.0808926	1	0.43345	0.11427	na	na
BC006105.1	IOH5992	chromosome 6 open reading frame 134 (C6orf134)	C6orf134	5	6	1	55709.4	0	0	1789.48	8.73183	2020.92	231.444	0.3105	-3.96191	0.49818	-0.04174	0.0449382	1	0.02778	0.19647	na	na
BC051790.1	IOH26984	syntaxin 17 (STX17)	STX17	28	17	15	28709.8	0	0	1780.87	-21.162	1700.52	-80.3569	-0.8854	-10.4654	0.37276	-0.19786	0.108709	1	0.35462	-2.38349	na	na
NM_003274.3	IOH53207	Trafficking protein particle complex subunit 10	TRAPPC10	24	18	3	11592.6	0	0	1776.03	-103.595	1759.05	-16.98	-1.59392	-22.3771	0.39567	-0.16613	0.202872	1	0.66422	-10.2517	na	na
NM_152260.1	IOH40870	RNA pseudouridylate synthase domain containing 2 (RPUSD2)	RPUSD2	2	18	15	23806.8	0	0	1775.47	3.917	2384.13	608.662	-0.28894	-3.92013	0.64034	0.14713	0.0481277	1	0.27859	1.43033	na	na
BC000120.1	IOH4407	general transcription factor IIF, polypeptide 1, 74kDa (GTF2F1)	GTF2F1	3	13	3	17734.7	0	0	1773.89	11.9828	1935.4	161.516	-0.05185	-2.90884	0.4647	-0.07675	0.0510957	1	0.05651	0.46009	na	na
BC011739.2	IOH14463	apolipoprotein B mRNA editing enzyme, catalytic polypeptide-like 3C (APOBEC3C)	APOBEC3C	4	14	15	3439.96	0	0	1767.53	-4.1398	1423.64	-343.891	-1.16933	-7.3797	0.26438	-0.32981	0.175779	1	0.41872	-1.36365	na	na
BC001694.1	IOH3865	ubiquitin-conjugating enzyme E2B (RAD6 homolog) (UBE2B)	UBE2B	18	13	11	55696.6	0	0	1765.64	10.2328	1956.87	191.235	0.25012	-7.69424	0.47311	-0.06187	0.0544525	1	0.11343	0.68138	na	na
BC066938.1	IOH40083	DEAD (Asp-Glu-Ala-Asp) box polypeptide 43 (DDX43)	DDX43	9	6	13	39643.2	0	0	1763.12	6.24834	2099.05	335.938	-0.26239	-2.27478	0.52875	0.01057	0.0552638	1	0.21047	0.22024	na	na
BC059404.1	IOH29185	B-cell CLL/lymphoma 6, member B (zinc finger protein) (BCL6B)	BCL6B	22	17	15	8501.09	0	0	1756.95	-424.514	1752.82	-4.129	-0.84544	-9.39559	0.39324	-0.1597	0.077482	1	0.1967	-87.2812	na	na
BC004292.1	IOH22899	PHD finger protein 15 (PHF15)	PHF15	21	12	15	24433.7	0	0	1754.64	4.24272	2295.74	541.1	0.03529	-4.47771	0.60574	0.1133	0.0422841	1	0.15603	1.43766	na	na
NM_031910.2	IOH10302	C1q and tumor necrosis factor related protein 6 (C1QTNF6), transcript variant 1	C1QTNF6	43	15	1	20571	0	0	1753.32	0.0854732	-163.868	-1917.18	-12.2496	-1.5557	-0.357	-1.11755	1	1	-3.82306	-0.37944	na	na
NM_001011538.1	IOH39826	similar to 60S ribosomal protein L21 (LOC402176)	LOC402176	22	5	9	12897.4	0	0	1752.12	-8.95686	1576.15	-175.971	-0.72659	-17.5108	0.32408	-0.24573	0.0832087	1	0.10763	-2.04584	na	na
BC034497.2	IOH22342	family with sequence similarity 124A (FAM124A)	FAM124A	26	12	11	29433.4	0	0	1749.24	4.36913	2268.44	519.197	-0.15544	-3.02786	0.59506	0.10234	0.0464196	1	0.19891	0.93548	na	na
BC007340.2	IOH62790	bystin-like (BYSL)	BYSL	9	18	19	36387.3	0	0	1744.11	6.59747	2055.7	311.59	0.12037	-5.07263	0.51179	-0.00161	0.0465342	1	0.0748	1.09807	na	na
NM_006832.1	IOH12652	pleckstrin homology domain containing, family C (with FERM domain) member 1 (PLEKHC1)	PLEKHC1	23	9	21	35686.7	0	0	1738.16	10.16	1927.91	189.754	0.06791	-5.62043	0.46177	-0.06262	0.0580449	1	0.13538	0.32307	na	na
XM_378350.2	IOH43457	PREDICTED: Homo sapiens hypothetical gene supported by BC047417, transcript variant 1 (LOC400027)	LOC400027	44	7	15	55689	0	0	1734.01	5.70246	2102.76	368.746	0.31648	-4.45209	0.53021	0.02701	0.0453923	1	0.08841	1.11753	na	na
BC006104.1	IOH6588	RIO kinase 1 (yeast) (RIOK1)	RIOK1	28	15	5	24470.5	0	0	1733.1	10.2446	1920.57	187.472	-0.47188	-7.94272	0.45889	-0.06376	0.0709017	1	0.25265	1.50566	na	na
BC035690.1	IOH26051	myotubularin related protein 14 (MTMR14)	MTMR14	12	16	7	10124.3	0	0	1730.76	7.11715	2013.69	282.935	0.23375	-3.13184	0.49534	-0.01596	0.0459083	1	0.03757	0.27614	na	na
NM_145174.1	IOH44767	DnaJ (Hsp40) homolog, subfamily B, member 7 (DNAJB7)	DNAJB7	25	7	21	10341.7	0	0	1730.23	8.00445	1977.25	247.019	-1.72237	-6.05594	0.48108	-0.03395	0.176247	1	0.6984	0.47171	na	na
NM_000476.1	IOH53853	Adenylate kinase isoenzyme 1	AK1	22	19	19	20903.9	0	0	1727.35	7.94161	1976.18	248.839	-0.47102	-4.93932	0.48067	-0.03303	0.0533396	1	0.11278	1.12186	na	na
NM_032042.2	IOH11050	chromosome 5 open reading frame 21 (C5orf21)	C5orf21	21	4	5	17038.2	0	0	1725.52	11.3192	1892.73	167.215	-0.75305	-3.40534	0.448	-0.0739	0.0908887	1	0.37313	0.20834	na	na
BC008838.1		Dual specificity mitogen-activated protein kinase kinase 5	MAP2K5	8	10	5	12145.3	0	0	1723.56	-4.01105	1379.61	-343.952	-0.44153	-4.86849	0.24716	-0.32984	0.10545	1	0.08814	-0.27395	na	na
NM_001722.2	IOH4103	polymerase (RNA) III (DNA directed) polypeptide D, 44kDa (POLR3D)	POLR3D	18	4	15	12692.9	0	0	1722.63	4.37419	2233.16	510.529	-0.21393	-2.26488	0.58125	0.098	0.0557698	1	0.2879	0.43292	na	na
NM_014288.2	IOH13691	Centromere protein R	ITGB3BP	6	21	5	55705.2	0	0	1719.76	5.7367	2082.82	363.07	-0.69461	-10.5291	0.52241	0.02416	0.055063	1	0.19889	2.10743	na	na
NM_020317.2	IOH4823	chromosome 1 open reading frame 63 (C1orf63)	C1orf63	9	4	5	52008.2	1	0	1717.94	1.80628	3848.66	2130.72	0.46191	0.30834	1.21359	0.90922	0.0130012	0.0400658	0.06096	0.09137	na	na
BC001755.1	IOH4451	Leiomodin-1	LMOD1	22	21	3	27964	0	0	1717.06	4.01906	2285.8	568.74	-0.88571	-2.75208	0.60185	0.12714	0.0552112	0.812139	0.30829	0.36774	na	na
BC045641.1	IOH25886	glutamine-fructose-6-phosphate transaminase 1 (GFPT1)	GFPT1	44	3	13	5328.73	1	0	1716.51	20.1238	1806.27	89.7579	0.42194	-15.8114	0.41416	-0.11268	0.0565779	1	0.03169	2.67655	na	na
BC022344.1	IOH14799	twinfilin, actin-binding protein, homolog 1 (Drosophila) (TWF1)	TWF1	22	12	17	28956.3	0	0	1715.64	279.775	1721.79	6.1542	-1.48043	-6.94718	0.38109	-0.15454	0.118841	1	0.41329	11.0224	na	na
PV3650		serine/threonine kinase 24 (STE20 homolog, yeast) (STK24), transcript variant 2	STK24	16	15	15	20004.4	1	0	1713.55	3.65732	2358.39	644.842	0.47769	-3.55195	0.63027	0.16525	0.0321125	1	0.00888	0.74954	na	na
NM_006306.2	IOH44953	structural maintenance of chromosomes 1A (SMC1A)	SMC1A	27	8	19	6008.73	0	0	1712.82	-10.1424	1559.1	-153.72	-0.3678	-3.5427	0.3174	-0.23459	0.0996404	1	0.20709	-0.04359	na	na
NM_020781.2	IOH45442	zinc finger protein 398 (ZNF398), transcript variant 2	ZNF398	44	8	21	17684.5	0	0	1712.21	11.5271	1874.86	162.648	-0.4748	-6.12957	0.441	-0.07619	0.0847302	1	0.3257	0.78565	na	na
NM_024309.2	IOH40586	TNFAIP3 interacting protein 2 (TNIP2)	TNIP2	10	9	15	30818.4	0	0	1711.92	10.3828	1894.37	182.452	-0.12934	-15.1379	0.44864	-0.06627	0.0656346	1	0.19027	2.23186	na	na
BC019069.1	IOH14121	ribosomal L1 domain containing 1 (RSL1D1)	RSL1D1	23	5	7	1939.96	0	0	1711.24	9.24743	1918.73	207.488	-0.35814	-12.1208	0.45818	-0.05374	0.0741824	1	0.27752	3.00229	na	na
NM_016535.1	IOH4783	zinc finger protein 581 (ZNF581)	ZNF581	18	15	7	6211.79	0	0	1710.38	8.97275	1924.91	214.529	-0.0863	-5.69801	0.4606	-0.05021	0.0674204	1	0.22573	0.40975	na	na
NM_016230.3	IOH61410	cytochrome b5 reductase 4 (CYB5R4)	CYB5R4	17	19	3	41600.4	0	0	1706.4	28.7618	1767.87	61.4659	-0.2422	-6.59987	0.39912	-0.12685	0.0682787	1	0.12832	0.17473	na	na
BC047733.1	IOH26736	tRNA aspartic acid methyltransferase 1 (TRDMT1)	TRDMT1	7	17	1	30367.1	0	0	1705.59	-3.17666	1297.23	-408.363	-0.83886	-6.60617	0.21491	-0.36209	0.164265	1	0.2841	-1.84647	na	na
NM_002013.2	IOH14109	FK506 binding protein 3, 25kDa (FKBP3)	FKBP3	16	6	3	10668.1	0	0	1699.65	11.8767	1855.91	156.264	-0.10775	-29.5317	0.43359	-0.07938	0.0649631	1	0.15847	0.86772	na	na
NM_004965.3	IOH4772	high-mobility group nucleosome binding domain 1 (HMGN1)	HMGN1	26	13	5	4001.09	0	0	1692.26	-17.3942	1600.26	-91.9995	-1.47617	-28.5471	0.33352	-0.20369	0.206198	1	0.59647	-2.97963	na	na
BC060847.1	IOH29212	par-6 partitioning defective 6 homolog beta (C. elegans) (PARD6B)	PARD6B	22	17	9	7268.56	0	0	1688.16	-9.67955	1530.09	-158.074	-1.41791	-13.9543	0.30605	-0.23677	0.13048	1	0.33926	-1.19198	na	na
BC034401.1	IOH22782	cDNA clone IMAGE:5172086, partial cds	N/A	6	12	3	55691.5	0	0	1687.87	7.49613	1947.7	259.827	-0.77663	-13.2337	0.46952	-0.02753	0.0635828	1	0.20474	2.62318	na	na
NM_007162.1	IOH21660	transcription factor EB (TFEB)	TFEB	19	5	7	12183.4	1	0	1686.77	11.1054	1853.69	166.918	0.45998	-6.4082	0.43271	-0.07405	0.0527678	1	0.01929	1.09836	na	na
BC036365.1	IOH22309	PH domain-containing protein C10orf81	C10orf81	28	12	5	18230.3	0	0	1685.92	6.31569	2003.08	317.159	-0.11364	-7.91641	0.49119	0.00117	0.0547397	1	0.14677	2.10078	na	na
NM_018664.1	IOH44746	Jun dimerization protein p21SNFT (SNFT)	SNFT	12	8	3	55694.1	0	0	1681.38	4.17913	2210.26	528.882	0.17058	-0.99367	0.57228	0.10718	0.0403671	0.632426	0.07672	0.12897	na	na
BC003193.1	IOH4578	leucine rich repeat containing 1 (LRRC1)	LRRC1	10	8	9	29089.6	0	0	1679.37	6.75945	1970.95	291.585	0.13968	-4.99495	0.47862	-0.01163	0.0534586	1	0.11078	0.51369	na	na
BC009106.1	IOH10263	SEC16 homolog B (S. cerevisiae) (LZTR2)	LZTR2	13	3	7	12339.5	0	0	1671.85	6.43315	1979.57	307.713	-1.29972	-2.44931	0.48199	-0.00356	0.110069	1	0.50963	0.20867	na	na
NM_173619.1	IOH27329	hypothetical protein MGC34761 (MGC34761)	MGC34761	9	20	3	1157.38	0	0	1667.8	154.199	1678.69	10.8865	-1.61799	-159.268	0.36422	-0.15218	0.201426	1	0.6255	47.9031	na	na
NM_198217.1	IOH59743	Inhibitor of growth protein 1	ING1	14	18	7	6948.56	0	0	1664.69	-13.4709	1549.65	-115.037	-0.70438	-5.87783	0.31371	-0.21523	0.111619	1	0.26671	-0.30367	na	na
NM_176791.2	IOH26363	family with sequence similarity 112, member A (FAM112A), transcript variant 1	FAM112A	13	7	5	53895.4	0	0	1664.38	-88.5677	1645.8	-18.5824	0.13607	-43.1115	0.35135	-0.16693	0.0654343	1	0.00326	-0.69783	na	na
NM_015014.1	IOH23193	RNA binding motif protein 34 (RBM34)	RBM34	13	17	7	9278.38	0	0	1664.28	6.75096	1953.67	289.392	0.06027	-3.41927	0.47185	-0.01272	0.0513327	1	0.07231	0.51987	na	na
NM_152727.4	IOH28984	copine II (CPNE2)	CPNE2	17	9	1	15160.5	0	0	1661.59	-16.2761	1565.41	-96.179	-1.21661	-18.4609	0.31988	-0.20578	0.153578	1	0.44569	-0.95383	na	na
NM_007177.1	IOH10203	Protein FAM107A	FAM107A	40	21	5	35443.7	0	0	1661.39	4.48141	2138.61	477.217	-1.07828	-3.00257	0.54424	0.08132	0.0983932	1	0.52864	0.61086	na	na
NM_001956.1	IOH22678	endothelin 2 (EDN2)	EDN2	4	12	9	6185.59	0	0	1659.88	8.49619	1881.32	221.43	-0.3009	-9.8277	0.44353	-0.04676	0.0682653	1	0.20574	2.51401	na	na
NM_198489.1	IOH43342	coiled-coil domain containing 84 (CCDC84)	CCDC84	24	7	7	11431.2	0	0	1657.73	6.80208	1943.44	285.712	-0.55198	-5.34231	0.46785	-0.01457	0.0798236	1	0.33233	0.43844	na	na
NM_207181.1	IOH60410	Nephrocystin-1	NPHP1	28	21	3	31015.2	0	0	1655.76	-0.992463	824.75	-831.013	-1.91175	0.1074	0.02996	-0.57371	0.485728	1	0.37996	-0.05809	na	na
NM_020467.2	IOH3994	small trans-membrane and glycosylated protein (LOC57228), transcript variant 2	LOC57228	28	13	15	20268.3	0	0	1654.62	24.3057	1725.62	70.9965	0.08732	-29.4052	0.38258	-0.12208	0.0633092	1	0.04613	3.85489	na	na
BC031821.1	IOH22188	Secernin-3	SCRN3	1	3	17	53472.2	0	0	1654.56	-9.79027	1501.22	-153.339	-1.30671	-11.8235	0.29475	-0.2344	0.161524	1	0.42942	-1.79791	na	na
NM_003588.2	IOH27494	cullin 4B (CUL4B), transcript variant 1	CUL4B	3	9	5	20126	0	0	1653.67	9.12413	1857.22	203.551	-0.77992	-3.19323	0.4341	-0.05571	0.0778566	1	0.26791	0.77696	na	na
BC017338.1	IOH12623	fucosidase, alpha-L- 1, tissue (FUCA1)	FUCA1	45	3	11	35276.2	0	0	1649.7	0.241928	-526.478	-2176.18	-0.73586	0.17826	-0.49893	-1.24723	1	1	-0.12315	-0.13635	na	na
NM_001982.1		Receptor tyrosine-protein kinase erbB-3	ERBB3	27	9	17	12107	0	0	1644.8	10.2862	1821.92	177.123	-0.2007	-7.40907	0.42028	-0.06894	0.0706429	1	0.18752	0.02801	na	na
NM_016485.3	IOH7511	Vps20-associated 1 homolog (S. cerevisiae) (VTA1)	VTA1	46	4	21	16655	0	0	1643.26	-0.519715	561.967	-1081.3	-2.49753	-3.95356	-0.07289	-0.69903	0.991914	1	0.35146	-0.71663	na	na
BC017570.1	IOH27880	chromosome 9 open reading frame 78 (C9orf78)	C9orf78	11	17	5	39288	0	0	1639.99	-24.4971	1575.67	-64.3208	-0.85244	-68.0612	0.32389	-0.18983	0.110169	1	0.27826	-0.68106	na	na
BC102024.1	IOH63593	Protein SCO2 homolog, mitochondrial	SCO2	22	20	17	6784.19	0	0	1639.91	-10.2747	1494.45	-145.451	-0.82639	-15.5808	0.29211	-0.23046	0.0939863	1	0.11757	-2.66185	na	na
BC102030.1	IOH63600	Egl nine homolog 3	EGLN3	22	20	21	28551.3	0	0	1635.86	-21.9393	1564.55	-71.3126	-1.50732	-9.48885	0.31955	-0.19333	0.135157	1	0.38128	-1.93056	na	na
NM_007254.2	IOH21884	polynucleotide kinase 3'-phosphatase (PNKP)	PNKP	3	5	7	10792.9	1	0	1635.67	2.01051	3254.32	1618.65	0.42944	-0.03034	0.98096	0.65283	0.0171914	0.0811857	0.02241	0.19823	na	na
BC048120.1	IOH26770	Uncharacterized protein C12orf40	C12orf40	14	18	13	9100.44	0	0	1635.53	10.1235	1814.8	179.266	-0.04614	-7.63968	0.41749	-0.06787	0.0622484	1	0.10232	0.5858	na	na
BC014949.1	IOH13331	DEXH (Asp-Glu-X-His) box polypeptide 58 (DHX58)	LGP2	21	4	19	17088.2	0	0	1631.81	-19.9986	1554.1	-77.71	-1.26083	-20.8686	0.31544	-0.19653	0.170463	1	0.48818	-4.3794	na	na
NM_004798.2	IOH38253	kinesin family member 3B (KIF3B)	KIF3B	28	7	11	20967.5	0	0	1631.79	7.47226	1883.91	252.121	0.18957	-4.76935	0.44455	-0.03139	0.0522486	1	0.03487	0.92544	na	na
NM_018454.4	IOH3087	nucleolar and spindle associated protein 1 (NUSAP1), transcript variant 2	NUSAP1	20	20	11	4138.99	0	0	1631.27	3.35312	2324.51	693.236	0.34231	-2.27856	0.617	0.18948	0.0350292	1	0.04902	0.66293	na	na
NM_014460.2	IOH39936	cold shock domain containing C2, RNA binding (CSDC2)	CSDC2	5	6	9	41841.7	0	0	1630.53	81.7234	1650.73	20.199	-1.09543	-38.5766	0.35328	-0.14751	0.136202	1	0.43897	5.38785	na	na
NM_145865.1	IOH35802	ankyrin repeat and sterile alpha motif domain containing 4B (ANKS4B)	ANKS4B	19	7	5	20064.7	0	0	1630.44	-24.484	1566.46	-63.9789	0.05127	-17.4018	0.32029	-0.18966	0.087253	1	0.13036	-2.27675	na	na
BC007782.2	IOH6514	immunoglobulin lambda constant 1 (Mcg marker) (IGLC1)	IGLC1	4	8	9	27392.3	0	0	1627.6	0.249966	-542.437	-2170.04	-2.01462	0.31146	-0.50517	-1.24416	1	1	-0.25671	-0.04893	na	na
NM_145266.1	IOH13512	NudC domain containing 2 (NUDCD2)	NUDCD2	25	12	7	26496.7	0	0	1618.31	-30.833	1567.47	-50.8375	-0.6875	-19.7096	0.32069	-0.18308	0.117777	1	0.3098	-5.7991	na	na
NM_018173.1	IOH43927	Pleckstrin homology domain-containing family G member 6	PLEKHG6	8	8	1	3310.34	0	0	1612.57	2.12052	3051.71	1439.14	0.27991	-4.34902	0.90165	0.56294	0.0208534	1	0.06658	1.4633	na	na
NM_003476.2	IOH7398	cysteine and glycine-rich protein 3 (cardiac LIM protein) (CSRP3)	CSRP3	11	2	11	48232.8	0	0	1612.1	-7.87928	1430.54	-181.557	-0.86189	-25.7867	0.26709	-0.24853	0.126601	1	0.24699	-1.72366	na	na
NM_000359.1	IOH22155	transglutaminase 1 (K polypeptide epidermal type I, protein-glutamine-gamma-glutamyltransferase) (TGM1)	TGM1	10	5	21	23840.9	0	0	1611.21	20.41	1694.22	83.0093	0.11924	-35.0582	0.3703	-0.11607	0.0699552	1	0.08859	1.75669	na	na
NM_033414.1	IOH10240	zinc finger protein 622 (ZNF622)	ZNF622	12	13	3	7359.17	0	0	1610.76	19.8661	1696.14	85.3785	-0.18256	-33.5434	0.37105	-0.11488	0.0737497	1	0.12458	3.15258	na	na
NM_152434.1	IOH42646	CWF19-like 2, cell cycle control (S. pombe) (CWF19L2)	CWF19L2	29	8	7	42489.1	0	0	1610.54	17.853	1706.11	95.5643	0.10077	-9.54551	0.37494	-0.10978	0.0757179	1	0.14889	0.82758	na	na
BC037854.1	IOH27633	dynein, cytoplasmic 1, intermediate chain 1 (DYNC1I1)	DYNC1I1	1	2	17	37739.7	0	0	1607.97	22.6938	1682.09	74.1213	-0.39	-24.0905	0.36555	-0.12052	0.0804045	1	0.16876	0.59879	na	na
NM_000461.3	IOH29857	Thyroid hormone receptor beta	LBD	6	20	19	20443.7	0	0	1606.58	12.4572	1746.8	140.225	-0.94706	-19.0662	0.39087	-0.08741	0.0819173	1	0.22602	3.97228	na	na
NM_024585.2	IOH12995	armadillo repeat containing 7 (ARMC7)	ARMC7	16	6	9	31647.4	0	0	1604.58	-2.66318	1166.55	-438.029	-2.13632	-1.86015	0.16376	-0.37694	0.517119	1	0.70551	-0.44816	na	na
NM_145061.1	IOH12828	chromosome 13 open reading frame 3 (C13orf3)	C13orf3	11	14	13	29352.8	0	0	1603.71	7.47767	1851.28	247.575	-0.29167	-9.20089	0.43177	-0.03366	0.0636406	1	0.14232	2.53171	na	na
NM_145899.1	IOH6516	high mobility group AT-hook 1 (HMGA1), transcript variant 1	HMGA1	24	3	3	4119	0	0	1603.57	12.2801	1745.72	142.159	0.19447	-14.1661	0.39046	-0.08644	0.0631055	1	0.05971	0.60048	na	na
BC005127.2	IOH5658	Adipophilin	ADFP	14	20	19	11639.4	0	0	1601.3	6.49018	1892.96	291.666	-0.03178	-7.25058	0.44809	-0.01159	0.0577046	1	0.10794	1.35587	na	na
BC005982.1	IOH7502	peptidylprolyl isomerase A (cyclophilin A) (PPIA)	PPIA	15	10	7	9286.03	0	0	1600.67	4.02148	2130.43	529.763	-0.15195	-3.73263	0.54103	0.10763	0.0542315	1	0.21697	1.10152	na	na
NM_021133.1		2-5A-dependent ribonuclease	RNASEL	4	10	7	13371.7	0	0	1600.05	-6.04833	1373.04	-227.012	-0.98852	-7.08629	0.24458	-0.27129	0.164707	1	0.34793	-0.54656	na	na
NM_020070.1	IOH10617	immunoglobulin lambda-like polypeptide 1 (IGLL1), transcript variant 1	IGLL1	17	12	1	16182.3	0	0	1599.34	5.4639	1957.62	358.283	-1.19431	-3.17259	0.4734	0.02177	0.109344	1	0.49646	0.84936	na	na
BC005174.1	IOH4625	activating transcription factor 5 (ATF5)	ATF5	22	2	11	5416.45	0	0	1598.9	4.65758	2036.05	437.148	-0.44494	-5.14146	0.5041	0.06126	0.0504008	1	0.11476	1.61983	na	na
BC026030.1	IOH14611	zinc finger protein 239 (ZNF239)	ZNF239	32	5	15	13690.2	0	0	1598.75	5.40159	1961.97	363.221	-0.0479	-5.66287	0.4751	0.02424	0.0462196	1	0.00604	0.89866	na	na
BC001088.1	IOH3839	cell division cycle 20 homolog (S. cerevisiae) (CDC20)	CDC20	11	16	19	9466.02	0	0	1595.26	-6.3021	1376.8	-218.466	-1.26585	-26.4225	0.24606	-0.26701	0.169702	1	0.36659	-3.0669	na	na
NM_018990.1	IOH27033	chromosome X open reading frame 9 (CXorf9)	CXorf9	37	7	5	24610	0	0	1592.93	4.70358	2023.04	430.106	0.38257	-2.4157	0.49901	0.05773	0.0473743	1	0.06529	0.29163	na	na
BC085613.1	IOH62733	SH3 domain protein D19, mRNA (cDNA clone MGC:105136 IMAGE:30707975), complete cds.	SH3D19	34	21	1	23530.1	0	0	1591.79	-10.746	1456.28	-135.518	-0.81661	-6.13791	0.27716	-0.22547	0.141514	1	0.32967	-0.02989	na	na
PV3825		casein kinase 1, gamma 1 (CSNK1G1)	CSNK1G1	5	15	21	19063.3	0	1	1589.1	1.11235	15733.3	14144.2	0.46886	0.83369	5.86548	6.92432	0.0008929	0.0008503	0.15123	0.02983	na	na
BC012377.1	IOH10489	EGF-like-domain, multiple 7 (EGFL7)	EGFL7	20	16	19	2366.72	0	0	1587.6	0.212234	-427.719	-2015.32	-7.94415	0.01528	-0.46027	-1.16669	1	1	-2.24062	-0.17891	na	na
NM_001013.2	IOH5840	ribosomal protein S9 (RPS9)	RPS9	21	17	7	11674.7	0	0	1586.64	-24.0406	1523.28	-63.3626	-0.67163	-14.1621	0.30339	-0.18935	0.121677	1	0.2961	-1.5471	na	na
BC000522.1	IOH3622	serpin peptidase inhibitor, clade F (alpha-2 antiplasmin, pigment epithelium derived factor), member 1 (SERPINF1)	SERPINF1	18	3	7	25043.7	0	0	1585.62	14.5044	1703.04	117.415	0.35446	-22.9432	0.37375	-0.09883	0.0660893	1	0.05745	2.23415	na	na
BC002751.1	IOH5335	transporter 2, ATP-binding cassette, sub-family B (MDR/TAP) (TAP2)	TAP2	30	13	11	6812.23	0	0	1585.15	-0.110814	158.133	-1427.02	-9.05257	0.23516	-0.23096	-0.87213	1	1	3.07649	-0.07734	na	na
BC035048.2	IOH27687	neurogenic differentiation 6 (NEUROD6)	NEUROD6	27	3	3	9015.5	0	0	1583.55	10.1757	1756.13	172.581	0.16845	-10.814	0.39453	-0.07122	0.062112	1	0.05702	0.68561	na	na
NM_001895.1		casein kinase 2, alpha 1 polypeptide (CSNK2A1), transcript variant 2	CSNK2A1	25	10	9	6555.68	0	0	1583.41	-10.6197	1447.14	-136.27	-1.7213	-8.54886	0.27358	-0.22585	0.268361	1	0.62147	-1.56656	na	na
NM_000462.2	IOH38426	ubiquitin protein ligase E3A (human papilloma virus E6-associated protein, Angelman syndrome) (UBE3A), transcript variant 2	UBE3A	22	7	17	14144.1	0	0	1579.26	-0.965833	775.907	-803.355	-4.5675	-12.6761	0.01085	-0.55987	1	1	1.07273	-1.07023	na	na
NM_198926.1	IOH35421	chromosome 1 open reading frame 183 (C1orf183), transcript variant 2	C1orf183	10	6	21	5939.36	0	0	1577.4	8.12502	1798.79	221.389	0.3227	-5.38723	0.41123	-0.04678	0.057335	1	0.03514	0.14902	na	na
XM_373800.2	IOH43694	PREDICTED: Homo sapiens hypothetical LOC388528 (LOC388528)	LOC388528	4	8	5	46997.1	0	0	1575.8	-55.0375	1547.68	-28.1205	-2.77053	-334.169	0.31294	-0.17171	0.752781	1	0.97136	-29.2418	na	na
BC029444.1	IOH23178	immunoglobulin kappa constant (IGKC)	IGKC	22	20	1	8075.33	0	0	1573.44	-3.42142	1217.57	-355.868	-2.10374	-82.8204	0.18373	-0.33581	0.265601	1	0.46713	-0.34524	na	na
NM_024493.1	IOH6566	zinc finger with KRAB and SCAN domains 3 (ZKSCAN3)	ZKSCAN3	20	14	17	35073.2	0	0	1572.79	0.0812353	-139.063	-1711.86	-17.1582	0.19567	-0.34729	-1.01475	1	1	-4.3182	-0.09239	na	na
BC065370.1	IOH40687	chromosome 20 open reading frame 112 (C20orf112)	C20orf112	18	6	15	25025.1	0	0	1572.1	6.40284	1863.08	290.977	-0.83537	-4.35218	0.43639	-0.01194	0.115642	1	0.4765	0.51617	na	na
NM_015918.2	IOH10987	processing of precursor 5, ribonuclease P/MRP subunit (S. cerevisiae) (POP5), transcript variant 1	POP5	1	11	21	35119.2	0	0	1570.38	8.60126	1776.97	206.595	-1.62937	-10.2972	0.40268	-0.05418	0.163332	1	0.58685	1.32471	na	na
BC007015.1	IOH29312	cyclin E2 (CCNE2)	CCNE2	10	3	21	27461.3	0	0	1570.33	13.4667	1696.29	125.961	-1.50725	-14.3929	0.37111	-0.09456	0.189843	1	0.61024	0.65438	na	na
NM_057749.1	IOH43526	cyclin E2 (CCNE2)	CCNE2	23	20	1	6446.51	0	0	1570.22	8.02183	1793.85	223.62	-0.07172	-4.03935	0.40929	-0.04566	0.0707391	1	0.16916	0.00201	na	na
NM_206909.1	IOH43255	pleckstrin and Sec7 domain containing 3 (PSD3), transcript variant 2	PSD3	40	7	1	5636.46	0	0	1569.34	3.65058	2161.42	592.076	-0.32521	-1.05147	0.55317	0.13883	0.0583169	0.466359	0.27621	0.06625	na	na
BC009108.1	IOH10191	cDNA clone IMAGE:3451214 (MCM10)	MCM10	1	12	15	46516.8	0	0	1569.04	2.59392	2553.43	984.391	0.25835	-0.84751	0.70661	0.33526	0.0293737	0.199437	0.05708	0.1531	na	na
NM_004740.3	IOH45454	TGFB1-induced anti-apoptotic factor 1 (TIAF1)	TIAF1	10	8	17	36434.2	0	0	1568.85	-33.9876	1524.01	-44.8404	-2.10399	-15.4726	0.30367	-0.18007	0.37251	1	0.77519	-2.82016	na	na
BC028113.1	IOH21569	glutaredoxin 2 (GLRX2)	GLRX2	28	9	7	35643	0	0	1568.54	-22.7586	1502.52	-66.0199	0.10006	-12.806	0.29526	-0.19068	0.0785699	1	0.00374	-3.13101	na	na
BC002804.1	IOH5414	Mannosyl-oligosaccharide glucosidase	GCS1	25	16	17	1465.07	0	0	1568	0.147828	-272.003	-1840	-7.83345	0.12803	-0.39932	-1.07891	1	1	-2.13343	-0.10159	na	na
BC040955.1	IOH26197	bactericidal/permeability-increasing protein (BPI)	BPI	10	4	7	7822.05	0	0	1567.83	-33.3009	1522.12	-45.7081	-1.22062	-13.7122	0.30293	-0.18051	0.17956	1	0.49297	-1.74731	na	na
XM_379117.1	IOH43619	PREDICTED: Homo sapiens hypothetical protein LOC150568 (LOC150568)	LOC150568	1	8	3	36170.2	0	0	1566.16	8.5536	1773.49	207.339	0.01871	-7.61799	0.40132	-0.05382	0.060388	1	0.05126	0.50711	na	na
NM_016287.2	IOH43530	heterochromatin protein 1, binding protein 3 (HP1BP3)	HP1BP3	19	7	15	13585.2	1	0	1565.93	12.0017	1708.27	142.335	0.45401	-4.79309	0.37579	-0.08636	0.0611147	1	0.00765	0.31533	na	na
BC011668.1		Casein kinase II subunit alpha	CSNK2A1	24	9	19	21675.2	0	1	1565.17	1.272	7319.41	5754.24	0.54802	0.48469	2.57211	2.72351	0.0038137	0.0057185	0.10054	0.1063	na	na
NM_001001936.1	IOH23258	actin filament associated protein 1-like 2 (AFAP1L2), transcript variant 1	AFAP1L2	19	5	9	22288.2	0	0	1561.73	39.6599	1602.13	40.3967	-0.90916	-23.1434	0.33425	-0.1374	0.152492	1	0.46453	2.67043	na	na
NM_021245.2	IOH11059	myozenin 1 (MYOZ1)	MYOZ1	25	14	3	6737.99	0	0	1561.43	-5.35283	1315.65	-245.785	-3.11901	-5.01389	0.22212	-0.28069	1	1	1.04111	-0.89694	na	na
NM_007223.1	IOH39713	G protein-coupled receptor 176 (GPR176)	GPR176	14	4	21	6905.13	0	0	1554.48	14.7166	1667.81	113.328	-1.09508	-11.8452	0.35996	-0.10088	0.126137	1	0.4112	0.21656	na	na
NM_145027.1	IOH10936	kinesin family member 6 (KIF6)	KIF6	4	12	5	41282.6	0	0	1554.24	20.7867	1632.8	78.55	-0.62694	-22.5757	0.34625	-0.1183	0.102665	1	0.27867	6.87592	na	na
BC034692.1	IOH22176	anillin, actin binding protein (ANLN)	ANLN	10	5	15	27592.8	0	0	1551.85	9.99962	1724.28	172.435	0.27768	-8.14891	0.38206	-0.07129	0.0629655	1	0.04134	0.28423	na	na
PV4309		nemo-like kinase (NLK)	NLK	22	15	19	7219.43	0	0	1549.36	7.89775	1773.98	224.618	-3.22133	-6.92243	0.40152	-0.04516	0.797994	1	1.03894	2.85568	na	na
NM_016047.1	IOH11089	splicing factor 3B, 14 kDa subunit (SF3B14)	SF3B14	14	6	17	30726	0	0	1546.95	45.7173	1581.55	34.594	-0.85265	-3547.22	0.32619	-0.14031	0.117724	1	0.31938	14.2562	na	na
NM_006591.1	IOH41599	polymerase (DNA-directed), delta 3, accessory subunit (POLD3)	POLD3	5	9	3	22205.2	0	0	1546.31	-3.37211	1192.63	-353.676	-0.11594	-2.25322	0.17396	-0.33471	0.128494	1	0.02449	-0.01005	na	na
BC019598.1	IOH10613	Zinc finger matrin-type protein 4	ZMAT4	1	12	3	29064.4	0	0	1546.15	6.1729	1845.05	298.894	-0.1079	-3.79072	0.42933	-0.00797	0.0602948	1	0.1031	0.02207	na	na
NM_144620.1	IOH13940	leucine rich repeat containing 39 (LRRC39)	LRRC39	14	8	7	6902.57	0	0	1546.07	8.74979	1745.57	199.499	0.03705	-6.76617	0.39039	-0.05774	0.0637326	1	0.06626	0.57878	na	na
BC047870.1	IOH26949	src kinase associated phosphoprotein 1 (SKAP1)	SKAP1	12	2	17	25069.8	0	0	1544.34	7.27744	1790.36	246.014	-0.10585	-3.10866	0.40792	-0.03445	0.0652265	1	0.11512	0.10441	na	na
NM_144602.1	IOH11852	chromosome 16 open reading frame 78 (C16orf78)	C16orf78	15	2	15	14830.5	0	0	1543.32	4.21389	2023.52	480.202	0.23896	-5.01425	0.49919	0.08281	0.047942	1	0.07361	1.53253	na	na
BC036523.1	IOH62112	Mirror-image polydactyly gene 1 protein	MIPOL1	7	18	15	22810.4	0	0	1542.8	-7.81427	1367.77	-175.035	-1.77747	-11.8908	0.24252	-0.24527	0.286106	1	0.60187	-2.84155	na	na
NM_181509.1	IOH42908	microtubule-associated protein 1 light chain 3 alpha (MAP1LC3A), transcript variant 2	MAP1LC3A	27	7	21	33453.1	0	0	1541.61	3.81376	2089.49	547.882	-0.64504	-4.80426	0.52501	0.11669	0.0730475	1	0.36234	1.13507	na	na
BC007530.1	IOH6875	elastin microfibril interfacer 1 (EMILIN1)	EMILIN1	44	16	17	22924.5	0	0	1537.35	-7.90629	1364.74	-172.614	-2.67837	-11.191	0.24133	-0.24406	0.927909	1	0.96178	-2.61079	na	na
NM_145269.1	IOH10713	Protein FAM92A1	FAM92A1	47	12	3	44815.5	0	0	1535.29	-7.65267	1357.85	-177.435	-1.04636	-11.546	0.23863	-0.24646	0.209617	1	0.45837	-1.26228	na	na
BC052611.1	IOH29384	paxillin (PXN)	hCG_1778014	14	16	7	24812.6	0	0	1534.77	143.75	1545.53	10.7515	-1.05791	-57.988	0.31209	-0.15224	0.137319	1	0.37682	16.0433	na	na
BC032124.1	IOH23093	bromodomain containing 3 (BRD3)	BRD3	17	17	3	25109.2	0	0	1534.65	-20.5097	1463.31	-71.347	-3.32083	-47.6309	0.27991	-0.19335	1	1	1.19485	-2.90145	na	na
BC036099.1	IOH27225	aryl-hydrocarbon receptor nuclear translocator 2 (ARNT2)	ARNT2	21	10	3	38418.1	0	0	1533.1	4.59328	1959.76	426.658	0.09679	-2.87877	0.47424	0.05601	0.0538364	1	0.10794	0.79834	na	na
NM_198977.1	IOH57194	Rho guanine nucleotide exchange factor 1	ARHGEF1	2	19	17	23888.7	0	0	1528.09	-10.5311	1395.57	-132.519	-0.93131	-27.7889	0.2534	-0.22398	0.171627	1	0.3865	-2.29489	na	na
PV3353		NIMA (never in mitosis gene a)-related kinase 6 (NEK6)	NEK6	13	15	15	588.43	0	0	1527.37	3.0647	2267.12	739.753	-1.07378	-3.96872	0.59454	0.21277	0.0769552	1	0.46968	1.29386	na	na
BC019039.2	IOH46089	Regulator of G-protein signaling 3	RGS3	14	8	21	43286.5	0	0	1524.29	54.507	1552.78	28.4877	-0.8285	-148.91	0.31494	-0.14336	0.119254	1	0.30627	1.03165	na	na
BC001149.1	IOH4457	UTP14, U3 small nucleolar ribonucleoprotein, homolog A (yeast) (UTP14A)	UTP14A	24	16	17	3030.57	0	0	1523.81	7.41568	1761.32	237.513	-0.96148	-5.06977	0.39656	-0.03871	0.122702	1	0.45126	0.02765	na	na
BC021090.1	IOH13218	scinderin (SCIN)	SCIN	2	15	7	31716.9	0	0	1523.14	-6.81281	1328.19	-194.954	-1.1353	-10.4257	0.22703	-0.25523	0.211644	1	0.4417	-1.06466	na	na
NM_003939.2	IOH42069	beta-transducin repeat containing (BTRC), transcript variant 2, mRNA.	BTRC	11	21	17	15327	0	0	1519.57	-8.57426	1360.86	-158.714	-0.66511	-21.5603	0.23982	-0.2371	0.121644	1	0.16249	-0.06485	na	na
NM_014481.2	IOH4887	APEX nuclease (apurinic/apyrimidinic endonuclease) 2 (APEX2), nuclear gene encoding mitochondrial protein	APEX2	19	4	3	55706	0	0	1519.07	65.124	1542.76	23.6895	-0.08764	-77.537	0.31101	-0.14577	0.0966031	1	0.17529	18.6042	na	na
BC047455.1	IOH26531	DEAD (Asp-Glu-Ala-Asp) box polypeptide 4 (DDX4)	DDX4	28	2	13	42770.4	0	0	1513.94	4.93535	1898.64	384.703	0.12927	-2.76099	0.45032	0.03499	0.0530648	1	0.05613	0.641	na	na
BC005026.1	IOH6532	sirtuin (silent mating type information regulation 2 homolog) 6 (S. cerevisiae) (SIRT6)	SIRT6	25	2	15	13966.1	0	0	1512.09	5.36874	1858.2	346.115	-1.13468	-11.3603	0.43449	0.01567	0.120817	1	0.49438	2.55279	na	na
NM_001715.2	IOH57009	B lymphoid tyrosine kinase (BLK)	BLK	12	19	13	30559.5	0	0	1509.65	1.51841	4421.7	2912.05	0.64392	0.365	1.43789	1.30043	0.0093273	0.0225868	0.02363	0.12057	na	na
NM_030645.1	IOH14805	SH3-binding domain protein 5-like (SH3BP5L)	SH3BP5L	31	3	15	16724.9	0	0	1508.61	8.12667	1720.3	211.686	0.3885	-9.87838	0.3805	-0.05163	0.0626562	1	0.03477	2.02713	na	na
NM_173541.1	IOH21426	chromosome 10 open reading frame 91 (C10orf91)	C10orf91	9	12	19	43578.6	0	0	1506.77	28.9602	1560.65	53.8897	-0.34919	-17.7565	0.31802	-0.13065	0.0932877	1	0.16794	1.24604	na	na
NM_024514.4	IOH41000	cytochrome P450, family 2, subfamily R, polypeptide 1 (CYP2R1)	CYP2R1	22	7	21	2079.69	0	0	1506.21	-2.43388	1067.58	-438.633	-3.75417	-110.559	0.12502	-0.37725	1	1	0.98981	-1.34358	na	na
NM_152772.1	IOH21739	T-complex protein 11-like protein 2	TCP11L2	7	6	1	18929.5	0	0	1505.43	3.36267	2142.6	637.173	0.27706	-2.16664	0.5458	0.1614	0.0413532	0.898009	0.05103	0.52897	na	na
NM_014060.1	IOH4208	malignant T cell amplified sequence 1 (MCTS1)	MCTS1	5	14	19	23783	0	0	1504.17	3.89948	2022.94	518.773	-0.31397	-8.26691	0.49896	0.10212	0.0616623	1	0.23174	2.48181	na	na
BC038838.1	IOH28760	Proline-rich protein 16	PRR16	21	17	13	55696.6	0	0	1504.08	10.0929	1669.49	165.413	-0.05189	-7.77864	0.36062	-0.0748	0.0757828	1	0.12169	1.66791	na	na
BC051698.1	IOH26805	inturned planar cell polarity effector homolog (Drosophila) (INTU)	INTU	25	18	1	17704.2	0	0	1503.41	-9.98641	1366.57	-136.843	-0.29074	-5.17223	0.24205	-0.22614	0.11737	1	0.14524	-0.08489	na	na
NM_032788.1	IOH42524	zinc finger protein 514 (ZNF514)	ZNF514	7	8	21	2398.23	0	0	1498.8	0.192996	-358.44	-1857.24	-16.0403	-3.46631	-0.43316	-1.08754	1	1	-5.41551	-1.32879	na	na
BC009415.1	IOH14115	kinesin family member 26A (KIF26A)	KIF26A	16	6	7	55679.6	0	0	1497.9	17.9528	1586.26	88.357	-0.2573	-93.52	0.32803	-0.11339	0.0909253	1	0.17223	4.30802	na	na
NM_012396.1	IOH12626	pleckstrin homology-like domain, family A, member 3 (PHLDA3)	PHLDA3	12	13	17	18801.7	0	0	1497.29	22.0052	1568.58	71.2822	-1.20641	-25.9229	0.32112	-0.12194	0.143636	1	0.41478	0.37333	na	na
NM_020992.2	IOH2948	PDZ and LIM domain 1 (elfin) (PDLIM1)	PDLIM1	44	14	21	48676.9	0	0	1492.78	106.547	1506.92	14.1433	-0.5032	-87.3381	0.29698	-0.15054	0.12392	1	0.29424	8.78475	na	na
NM_020182.3	IOH41590	transmembrane, prostate androgen induced RNA (TMEPAI), transcript variant 1	TMEPAI	7	8	19	34440.5	0	0	1491.29	-0.95614	728.925	-762.362	-4.8246	-2.67805	-0.00754	-0.53934	1	1	1.26021	-0.83107	na	na
NM_006923.2	IOH4099	stromal cell-derived factor 2 (SDF2)	SDF2	29	2	19	11253.3	0	0	1488.45	-0.537899	520.602	-967.843	-3.91085	-0.81638	-0.08908	-0.64222	1	1	1.07048	-0.31393	na	na
NM_152387.2	IOH53987	BTB/POZ domain-containing protein KCTD18	KCTD18	6	19	19	55705.2	0	0	1484.53	13.3784	1604.46	119.929	-0.79278	-16.3301	0.33516	-0.09758	0.0828821	1	0.12816	1.93451	na	na
NM_006360.1	IOH14618	eukaryotic translation initiation factor 3, subunit M (EIF3M)	PCID1	39	16	17	18741.3	0	0	1484.38	0.286424	-595.818	-2080.2	-2.00547	-0.44552	-0.52607	-1.19917	1	1	-0.43086	-0.36957	na	na
BC000190.1	IOH4410	zinc finger, C3HC-type containing 1 (ZC3HC1)	ZC3HC1	17	13	3	12437.8	0	0	1482.36	4.6184	1892.04	409.674	-1.99304	-4.34469	0.44773	0.0475	0.241124	1	0.77458	1.34893	na	na
NM_002791.1	IOH4917	proteasome (prosome, macropain) subunit, alpha type, 6 (PSMA6)	PSMA6	27	16	21	29210.5	0	0	1482.2	-0.303529	345.134	-1137.07	-5.91678	-0.13558	-0.15777	-0.72696	1	1	1.14185	-0.1183	na	na
NM_018105.1	IOH10776	THAP domain containing, apoptosis associated protein 1 (THAP1), transcript variant 1	THAP1	1	17	13	24718.1	0	0	1481.07	6.04211	1774.81	293.74	0.07197	-4.6542	0.40184	-0.01055	0.0588142	1	0.03418	0.26708	na	na
BC038934.1	IOH27574	gap junction protein, beta 6 (GJB6)	GJB6	2	4	1	34576.7	0	0	1476.95	-16.2026	1391.09	-85.856	-0.51503	-145.173	0.25165	-0.20062	0.133751	1	0.24639	-3.38739	na	na
BC023546.2	IOH29323	LIM and calponin homology domains 1 (LIMCH1)	DKFZP686A01247	27	19	9	16250	0	0	1475.89	-168.02	1467.15	-8.732	-0.06158	-19.3946	0.28142	-0.162	0.0934883	1	0.08994	-18.1156	na	na
BC007072.1	IOH7380	hypothetical protein MGC12538	ANKRD26L1	21	9	17	24826.4	0	0	1475.11	5.33328	1815.53	340.416	0.28972	-1.40813	0.41778	0.01282	0.0559422	1	0.03095	0.18029	na	na
NM_018697.3	IOH37734	LanC lantibiotic synthetase component C-like 2 (bacterial) (LANCL2)	LANCL2	3	7	9	35816.6	0	0	1472.42	25.3068	1532.99	60.5764	-0.48118	-4.10869	0.30719	-0.12729	0.0881342	1	0.10891	0.13627	na	na
NM_002907.2	IOH55572	ATP-dependent DNA helicase Q1	RECQL	28	19	17	11623.4	0	0	1472.38	-15.9019	1385.26	-87.1132	-1.26317	-6.1278	0.24937	-0.20125	0.183373	1	0.41253	-0.65638	na	na
BC040020.2	IOH26263	zinc finger protein 280B (SUHW2)	SUHW2	21	20	17	11387.3	0	0	1472.22	6.58624	1735.77	263.545	0.06379	-4.38024	0.38656	-0.02567	0.0671456	1	0.09354	0.99607	na	na
BC036422.1	IOH27623	hypothetical protein MGC42105 (MGC42105)	MGC42105	10	17	13	3369.1	0	0	1470.14	1.71919	3514.3	2044.16	0.67843	-0.14514	1.08271	0.86589	0.0145193	0.0517253	0.01181	0.20301	na	na
NM_138279.1	IOH35268	BCL2/adenovirus E1B 19kD interacting protein like (BNIPL), transcript variant 2	BNIPL	44	7	3	14417	0	0	1468.83	-31.5866	1423.76	-45.0746	0.15276	-16.9786	0.26443	-0.18019	0.0969142	1	0.0739	-0.48193	na	na
BC042090.1	IOH28785	muscleblind-like 3 (Drosophila) (MBNL3)	MBNL3	23	19	15	26122.3	0	0	1468.16	3.70483	2010.95	542.792	-0.21459	-3.69918	0.49427	0.11415	0.0630028	1	0.2374	0.86815	na	na
NM_006800.2	IOH45528	male-specific lethal 3-like 1 (Drosophila) (MSL3L1), transcript variant 3	MSL3L1	3	8	7	34024.9	0	0	1465.88	1.79662	3306.01	1840.12	0.41166	-1.02607	1.00118	0.76372	0.0168583	0.127845	0.0307	0.56621	na	na
NM_003948.2		Cyclin-dependent kinase-like 2	CDKL2	8	10	3	21475.9	0	0	1465.55	2.07165	2833.11	1367.57	-0.04848	-0.42187	0.81608	0.52712	0.0279693	0.0980482	0.16073	0.10718	na	na
BC029120.1	IOH22695	chromosome 12 open reading frame 26 (C12orf26)	C12orf26	3	17	15	19452	0	0	1462.42	5.74292	1770.76	308.338	-0.6914	-6.59881	0.40026	-0.00324	0.079567	1	0.22492	2.50269	na	na
NM_018108.2	IOH10013	chromosome 14 open reading frame 130 (C14orf130), transcript variant 2	C14orf130	24	4	1	28076.4	0	0	1461.66	7.3578	1691.56	229.9	-1.42523	-8.01394	0.36926	-0.04251	0.18582	1	0.59932	0.71867	na	na
BC002950.1	IOH46164	chromosome 18 open reading frame 8 (C18orf8)	C18orf8	24	8	7	2378.64	0	0	1460.38	14.6217	1567.6	107.21	-0.39102	-22.8484	0.32073	-0.10395	0.103047	1	0.23364	0.62399	na	na
NM_002734.1	IOH25740	protein kinase, cAMP-dependent, regulatory, type I, alpha (tissue specific extinguisher 1) (PRKAR1A), transcript variant 1	PRKAR1A	4	13	3	15292.1	0	0	1459.52	2.31193	2572.02	1112.5	0.38748	-0.54131	0.71388	0.3994	0.0281901	0.165963	0.0389	0.18752	na	na
NM_183060.1	IOH44379	cAMP responsive element modulator (CREM), transcript variant 22	CREM	31	8	13	20145.2	0	0	1459.32	-6.33696	1260.42	-198.9	-1.52638	-2.86498	0.2005	-0.25721	0.322657	1	0.58407	-0.27024	na	na
BC006273.1	IOH6379	T-cell activation NFKB-like protein (TA-NFKBH)	TA-NFKBH	17	4	5	13352.6	0	0	1458.77	-192.496	1451.23	-7.539	-1.25122	-48.4293	0.27519	-0.1614	0.174936	1	0.4353	-43.6831	na	na
BC028241.1	IOH21566	solute carrier family 41, member 3 (SLC41A3)	SLC41A3	4	13	7	2310.04	0	0	1458.18	-18.3172	1382.69	-75.486	-0.59383	-49.4266	0.24836	-0.19542	0.129477	1	0.22008	-3.07204	na	na
NM_024548.2	IOH27601	leucine-rich repeats and IQ motif containing 2 (LRRIQ2)	LRRIQ2	1	2	11	8330.78	0	0	1457.89	-6.66161	1267.6	-190.285	-1.69209	-6.53608	0.20331	-0.2529	0.257668	1	0.49062	-0.37281	na	na
NM_030952.1	IOH21129	NUAK family, SNF1-like kinase, 2 (NUAK2)	NUAK2	6	17	7	21248.5	0	0	1456.95	1.27335	6787.01	5330.06	0.43653	0.32149	2.36371	2.51112	0.0041744	0.0061106	0.06006	0.04851	na	na
BC021189.2	IOH22437	cDNA clone IMAGE:4829245	N/A	27	12	17	41158.3	0	0	1456.8	104.782	1470.84	14.0372	0.20182	-28.5439	0.28286	-0.15059	0.0819347	1	0.00324	10.5507	na	na
BC007815.1	IOH6757	ATP binding domain 1 family, member B (ATPBD1B)	ATPBD1B	22	6	7	24025.7	0	0	1456.77	-109.37	1443.58	-13.199	-0.59492	-9.26394	0.27219	-0.16423	0.0868302	1	0.01769	-23.6501	na	na
BC000238.1	IOH4394	ankyrin repeat and zinc finger domain containing 1 (ANKZF1)	ANKZF1	22	13	13	23869.9	0	0	1456.2	3.36337	2072.35	616.153	-1.72838	-2.78372	0.5183	0.15088	0.115299	0.819669	0.56994	0.45301	na	na
NM_025234.1	IOH12997	WD repeat domain 61 (WDR61)	WDR61	8	6	5	36670.1	0	0	1455.68	-14.0415	1358.91	-96.7775	-2.9229	-33.4847	0.23905	-0.20608	0.668212	1	0.87892	-2.39279	na	na
BC016825.1	IOH14707	spire homolog 1 (Drosophila) (SPIRE1)	SPIRE1	29	3	3	39748.9	0	0	1454.67	32.6073	1500.69	46.0231	-0.38975	-16.6025	0.29455	-0.13458	0.123721	1	0.28869	0.60087	na	na
NM_022347.1	IOH41552	interferon responsive gene 15 (IFRG15)	IFRG15	23	8	19	28249.9	0	0	1454.03	100.612	1468.63	14.5969	0.29178	-34.7378	0.282	-0.15032	0.0824188	1	0.00528	9.8022	na	na
NM_000449.2	IOH10040	regulatory factor X, 5 (influences HLA class II expression) (RFX5), transcript variant 1	RFX5	3	16	9	20599.6	0	0	1452.87	6.02587	1741.95	289.079	-0.68554	-3.8981	0.38898	-0.01289	0.0812083	1	0.21753	1.27938	na	na
BC044851.1	IOH27643	vacuolar protein sorting 41 homolog (S. cerevisiae) (VPS41)	VPS41	8	9	15	24340	0	0	1452.62	-7.09162	1273.1	-179.522	-1.05405	-13.0005	0.20547	-0.24751	0.161114	1	0.25148	-0.96532	na	na
NM_031989.2	IOH4487	poly(rC) binding protein 2 (PCBP2), transcript variant 2	PCBP2	20	8	7	33860.5	0	0	1452.06	10.0376	1612.73	160.668	-0.79581	-11.4916	0.3384	-0.07717	0.119261	1	0.34748	2.34786	na	na
BC051716.1	IOH28817	RUN and FYVE domain containing 3 (RUFY3)	RUFY3	48	4	5	31719.4	0	0	1448.46	-0.651532	571.422	-877.043	-2.26615	-1.7317	-0.06918	-0.59676	0.85568	1	0.28906	-0.533	na	na
NM_006482.1		Dual specificity tyrosine-phosphorylation-regulated kinase 2	DYRK2	24	10	7	5876.64	0	1	1448.4	1.41794	4913.97	3465.57	0.62886	0.64164	1.63057	1.57757	0.0078347	0.013629	0.04895	0.01155	na	na
NM_052875.2	IOH14292	Vacuolar protein sorting-associated protein 26B	VPS26B	2	21	13	25412.7	0	0	1443.56	11.0812	1586.76	143.194	-0.63966	-5.16178	0.32824	-0.08593	0.117075	1	0.31996	1.37857	na	na
NM_024623.1	IOH44690	2-oxoglutarate and iron-dependent oxygenase domain-containing protein 2	OGFOD2	4	21	17	34653.4	0	0	1443.15	-9.82999	1309.89	-133.255	-1.23847	-15.0903	0.21987	-0.22434	0.206138	1	0.41505	-0.92365	na	na
NM_006479.2	IOH7384	RAD51 associated protein 1 (RAD51AP1)	RAD51AP1	24	13	7	29787.9	0	0	1442.81	5.53688	1760.83	318.019	-0.17507	-6.35553	0.39637	0.00161	0.0754555	1	0.18608	0.8906	na	na
NM_152295.3	IOH40824	threonyl-tRNA synthetase (TARS)	TARS	12	18	17	19268.4	0	0	1442.56	15.418	1542.61	100.052	-1.01003	-20.9797	0.31095	-0.10753	0.130877	1	0.34961	1.85249	na	na
NM_004526.2	IOH6721	minichromosome maintenance complex component 2 (MCM2)	MCM2	10	4	15	19899.5	0	0	1442.43	10.8385	1589.04	146.61	-1.46901	-19.5968	0.32913	-0.08422	0.202297	1	0.5828	2.52478	na	na
NM_138786.1	IOH13412	Transmembrane 4 L6 family member 18	TM4SF18	14	7	1	9071.71	0	0	1442.3	12.6169	1566.45	124.155	-2.39797	-15.9027	0.32029	-0.09546	0.38382	1	0.80172	1.53932	na	na
NM_203350.1	IOH36832	zinc finger, RAN-binding domain containing 2 (ZRANB2), transcript variant 1	ZRANB2	17	5	21	15134.6	0	0	1440.38	7.52925	1660.99	220.605	-0.70068	-5.64641	0.35729	-0.04717	0.0987155	1	0.27585	1.49647	na	na
BC000141.1	IOH2954	v-myc myelocytomatosis viral oncogene homolog (avian) (MYC)	MYC	22	20	7	2724.89	0	0	1440.24	7.77507	1652.82	212.579	-0.92451	-4.19432	0.35409	-0.05118	0.0875281	1	0.19935	0.26464	na	na
BC038504.1	IOH29894	SNF1-like kinase (SNF1LK)	SNF1LK	2	16	9	1514.22	0	0	1439.93	-3.26616	1102.4	-337.523	-0.33871	-4.38309	0.13865	-0.32662	0.173336	1	0.11962	-0.65556	na	na
NM_002143.2	IOH4454	hippocalcin (HPCA)	HPCA	39	18	5	20696.6	0	0	1438.46	-0.339349	364.461	-1074	-3.57869	0.23933	-0.1502	-0.69538	1	1	0.20665	-0.03724	na	na
NM_199133.1	IOH39868	hypothetical protein LOC134145 (LOC134145)	LOC134145	22	5	21	20074.1	0	0	1437.98	8.56788	1627.99	190.012	-0.53853	-4.56975	0.34437	-0.06248	0.0721646	1	0.05594	0.47635	na	na
NM_018037.1	IOH45458	Ral GEF with PH domain and SH3 binding motif 2 (RALGPS2), transcript variant 1	RALGPS2	9	8	13	40659.2	0	0	1437.61	33.162	1482.31	44.699	-0.23873	-45.6668	0.28735	-0.13525	0.0951198	1	0.11476	10.4454	na	na
NM_002648.1	IOH14704	pim-1 oncogene (PIM1)	PIM1	44	14	15	29022.3	1	0	1437.29	1.56284	3990.95	2553.66	0.77962	0.09075	1.26928	1.12098	0.0111115	0.0333407	0.00262	0.20276	na	na
NM_014716.2	IOH60017	ARFGAP with coiled-coil, ANK repeat and PH domain-containing protein 1	ACAP1	21	18	21	31012	0	0	1437.06	3.60668	1988.36	551.298	-0.24104	-0.44521	0.48543	0.11841	0.0624812	0.557557	0.21907	0.09637	na	na
BC012098.1	IOH13158	glucan (1,4-alpha-), branching enzyme 1 (glycogen branching enzyme, Andersen disease, glycogen storage disease type IV) (GBE1)	GBE1	22	15	7	14386.5	0	0	1434.12	-34.7205	1393.97	-40.1483	-0.74329	-8.92039	0.25277	-0.17773	0.0979422	1	0.05245	-4.4637	na	na
NM_003674.1		Cell division protein kinase 10	CDK10	26	10	3	17771.8	0	0	1433.66	4.98097	1793.79	360.127	-0.78364	-3.67921	0.40927	0.02269	0.101351	1	0.37392	0.99542	na	na
BC016821.1	IOH23009	MAP3K12-binding inhibitory protein 1	MBIP	2	20	15	35633.2	0	0	1431.49	174.633	1439.73	8.24435	-0.14422	-9.99347	0.27069	-0.1535	0.103415	1	0.13108	6.53738	na	na
NM_001014.2	IOH4063	ribosomal protein S10 (RPS10)	RPS10	1	16	19	18098.3	0	0	1431.18	-23.7149	1373.27	-57.9075	-1.73068	-40.6787	0.24467	-0.18662	0.241891	1	0.53435	-9.90792	na	na
NM_212461.1	IOH45870	protein kinase, AMP-activated, gamma 1 non-catalytic subunit (PRKAG1), transcript variant 2	PRKAG1	21	9	1	13682.3	0	0	1430.11	21.0537	1501.42	71.314	-0.1631	-18.9928	0.29483	-0.12192	0.0951164	1	0.13128	3.83805	na	na
BC051291.1	IOH29356	retinol dehydrogenase 11 (all-trans/9-cis/11-cis) (RDH11)	RDH11	32	16	13	930.85	0	0	1428.83	0.154395	-260.882	-1689.71	-15.5512	-1.48073	-0.39497	-1.00366	1	1	-0.63723	-0.2352	na	na
XM_088679.2	IOH43003	Spermatid nuclear transition protein 4	LOC158812	3	7	21	12313.9	0	0	1427.89	10.5008	1578.18	150.292	-1.19778	-3.27689	0.32488	-0.08238	0.122104	1	0.33689	0.60399	na	na
BC024011.2	IOH10804	neuroblastoma breakpoint family, member 3 (NBPF3)	NBPF3	15	3	7	23186	0	0	1423.73	7.99689	1627.21	203.481	-0.38545	-3.89775	0.34407	-0.05574	0.0977158	1	0.2463	0.40935	na	na
XM_210860.4	IOH44696	PREDICTED: Homo sapiens hypothetical LOC283034 (LOC283034)	LOC283034	22	8	5	33891.9	0	0	1421.09	14.2165	1528.62	107.524	-0.52556	-5.74284	0.30548	-0.10379	0.0778719	1	0.02163	1.24852	na	na
NM_001821.2	IOH36065	choroideremia-like (Rab escort protein 2) (CHML)	CHML	21	19	9	13000	0	0	1420.85	-29.3722	1374.07	-46.7811	-3.07674	-24.7687	0.24499	-0.18105	1	1	1.0256	-3.70646	na	na
NM_005641.2	IOH11381	TAF6 RNA polymerase II, TATA box binding protein (TBP)-associated factor, 80kDa (TAF6), transcript variant 1	TAF6	1	13	11	18336.7	0	0	1415.73	5.25481	1748.46	332.736	0.14611	-4.14992	0.39153	0.00897	0.0581965	1	0.00597	0.2964	na	na
BC014051.1	IOH14549	small inducible cytokine subfamily E, member 1 (endothelial monocyte-activating) (SCYE1)	SCYE1	6	17	11	16877	0	0	1414.84	7.66717	1627.05	212.21	-2.08791	-9.87257	0.34401	-0.05138	0.222627	1	0.64015	0.56442	na	na
BC032645.1	IOH21959	chromosome 10 open reading frame 88 (C10orf88)	C10orf88	20	5	15	25591.9	0	0	1413.77	8.46801	1603.08	189.31	-1.38532	-8.51209	0.33462	-0.06284	0.179544	1	0.53946	1.61874	na	na
NM_004450.1	IOH14288	enhancer of rudimentary homolog (Drosophila) (ERH)	ERH	13	16	15	53968.3	0	0	1412.26	4.25131	1846.62	434.366	0.21728	-4.06959	0.42995	0.05986	0.0523501	1	0.00838	1.07599	na	na
NM_178177.2	IOH22674	Nicotinamide mononucleotide adenylyltransferase 3	NMNAT3	2	21	5	9656.11	0	0	1410.82	-6.96451	1233.68	-177.138	-1.15985	-10.7022	0.19003	-0.24632	0.239165	1	0.42923	-0.84196	na	na
NM_004064.2	IOH1795	cyclin-dependent kinase inhibitor 1B (p27, Kip1) (CDKN1B)	CDKN1B	5	5	11	54632.9	0	0	1406.68	15.1704	1505.95	99.2689	-2.32326	-11.3637	0.2966	-0.10792	0.429161	1	0.81167	1.11017	na	na
XM_378582.2	IOH43485	PREDICTED: Homo sapiens hypothetical LOC400523 (LOC400523)	LOC400523	14	8	13	13813.7	0	0	1403.73	6.50249	1658.84	255.108	-0.95265	-8.62975	0.35645	-0.02989	0.116466	1	0.36477	1.55222	na	na
NM_177966.3	IOH26825	2prime,5prime-phosphodiesterase 12	2'-PDE	14	8	9	2331.8	0	0	1401.85	7.7991	1608.04	206.182	-0.92935	-8.38678	0.33657	-0.05439	0.120167	1	0.34841	1.09172	na	na
BC017016.1	IOH10367	Lck-interacting transmembrane adapter 1	LIME1	8	21	9	5768.18	0	0	1400.42	-17.4331	1324.44	-75.973	-1.36765	-64.6717	0.22556	-0.19567	0.184196	1	0.36887	-5.95972	na	na
BC032307.1	IOH21674	coiled-coil domain containing 123 (CCDC123)	CCDC123	3	5	1	4913.76	0	0	1398.52	15.7562	1493.3	94.7754	-0.2024	-5.76645	0.29165	-0.11017	0.0808011	1	0.01475	1.85527	na	na
BC009877.1	IOH12614	P2Y purinoceptor 11	P2RY11	39	15	5	25550.2	0	0	1398.04	0.0332131	-48.0285	-1446.07	-26.7171	0.33188	-0.31165	-0.88167	1	1	-11.7045	-0.06216	na	na
NM_031419.2	IOH29216	NF-kappa-B inhibitor zeta	NFKBIZ	20	21	13	10315.1	0	0	1394.32	8.28717	1585.65	191.339	-0.90626	-4.13849	0.32781	-0.06182	0.131114	1	0.37944	0.16179	na	na
NM_133375.2	IOH13442	DIS3-like exonuclease 1	DIS3L	14	5	1	3104.24	0	0	1392.16	8.75905	1571.58	179.424	-1.28632	-12.8718	0.32229	-0.06779	0.154919	1	0.45368	1.989	na	na
BC053343.1	IOH28926	karyopherin alpha 2 (RAG cohort 1, importin alpha 1) (KPNA2)	KPNA2	14	17	15	13573.1	0	0	1386.25	11.8023	1514.58	128.329	-1.68535	-40.8554	0.29998	-0.09337	0.214511	1	0.5671	7.7039	na	na
NM_014972.1	IOH55892	Transcription factor 25	TCF25	40	19	19	40887.4	0	0	1385.38	-13.6577	1290.86	-94.515	-0.61243	-26.646	0.21242	-0.20495	0.159671	1	0.26231	-2.05087	na	na
BC101406.1	IOH63592	heart and neural crest derivatives expressed 2, mRNA (cDNA clone MGC:125303 IMAGE:40003700), complete cds	HAND2	24	20	15	13982.3	0	0	1383.4	-11.5152	1272.86	-110.537	-0.09533	-11.1834	0.20536	-0.21297	0.122431	1	0.08026	-2.66531	na	na
NM_014899.2	IOH25836	Rho-related BTB domain containing 3 (RHOBTB3)	RHOBTB3	42	2	21	2496.72	0	0	1382.21	0.510367	-1440.74	-2822.95	-0.56711	0.39504	-0.85679	-1.57107	1	1	-0.3567	-0.12513	na	na
NM_178552.2	IOH27375	chromosome 22 open reading frame 33 (C22orf33)	C22orf33	25	3	3	55697.5	0	0	1380.56	6.56686	1628.56	247.996	-0.91761	-16.7975	0.3446	-0.03345	0.127774	1	0.39363	3.42265	na	na
BC005889.2	IOH5867	pelota homolog (Drosophila) (PELO)	PELO	8	13	21	25626.8	0	0	1380.3	-124.147	1369.28	-11.0295	-0.72278	-113.472	0.24311	-0.16315	0.122693	1	0.17551	-24.6362	na	na
BC042625.1	IOH27415	LUC7-like 2 (S. cerevisiae) (LUC7L2)	LUC7L2	18	4	21	9769.2	0	0	1378.1	6.67094	1621.12	243.012	0.01178	-5.90963	0.34168	-0.03595	0.0862762	1	0.16664	0.67962	na	na
NM_024948.2	IOH45694	chromosome 10 open reading frame 97 (C10orf97)	C10orf97	7	9	5	18511.3	0	0	1377.55	11.5284	1508.39	130.841	-0.74896	-12.4239	0.29756	-0.09211	0.125235	1	0.30122	1.51588	na	na
NM_014188.2	IOH5813	SSU72 RNA polymerase II CTD phosphatase homolog (S. cerevisiae) (SSU72)	SSU72	22	6	11	15843.9	0	0	1377.46	-5.48388	1165.02	-212.445	-1.46533	-16.2363	0.16316	-0.26399	0.179442	1	0.2102	-0.26829	na	na
NM_030613.2	IOH35803	zinc finger protein 2 homolog (mouse) (ZFP2)	ZFP2	7	19	19	4055.53	0	0	1373.28	26.3122	1427.53	54.2535	-0.73483	-53.0106	0.26591	-0.13046	0.134821	1	0.28072	7.10462	na	na
BC000166.2	IOH2928	HIV-1 Tat interacting protein, 60kDa (HTATIP)	HTATIP	2	16	11	16977.1	0	0	1373.06	-8.54472	1229.2	-143.855	-1.70937	-16.8278	0.18828	-0.22966	0.363445	1	0.61212	-1.11514	na	na
NM_001324.1	IOH6092	cleavage stimulation factor, 3' pre-RNA, subunit 1, 50kDa (CSTF1), transcript variant 2	CSTF1	8	14	1	20359.2	0	0	1372.68	219.103	1378.97	6.2937	-0.6285	-48.8958	0.2469	-0.15447	0.115774	1	0.14802	18.2927	na	na
NM_152773.2	IOH11669	hypothetical protein MGC33212 (MGC33212)	MGC33212	2	13	17	36736.5	0	0	1372.03	-25.7524	1320.74	-51.2861	-0.55972	-36.9978	0.22411	-0.1833	0.14869	1	0.24756	-0.91582	na	na
BC029046.1	IOH27332	H1 histone family, member 0 (H1F0)	H1F0	7	13	5	6243.4	0	0	1371.6	-55.1761	1347.18	-24.4161	-1.22018	-30.6538	0.23446	-0.16985	0.1962	1	0.41843	-3.98371	na	na
NM_201263.1	IOH43175	tryptophanyl tRNA synthetase 2, mitochondrial (WARS2), nuclear gene encoding mitochondrial protein, transcript variant 2	WARS2	18	7	19	11858.1	0	0	1371.07	-102.792	1357.87	-13.2098	-0.13377	-17.0699	0.23864	-0.16423	0.126722	1	0.1851	-7.26455	na	na
NM_139168.1	IOH37855	splicing factor, arginine/serine-rich 12 (SFRS12), transcript variant 2	SFRS12	17	7	3	8945.41	0	0	1369.57	2.42546	2330.36	960.793	-0.15661	-0.12799	0.61929	0.32344	0.0417629	0.201427	0.16702	0.12873	na	na
NM_022551.2	IOH41520	ribosomal protein S18 (RPS18)	RPS18	14	7	19	9150.91	0	0	1369.47	12.7279	1486.24	116.77	0.06602	-28.2054	0.28889	-0.09916	0.081338	1	0.01276	4.14249	na	na
NM_152663.2	IOH26530	Ral GEF with PH domain and SH3 binding motif 2 (RALGPS2), transcript variant 2	RALGPS2	23	5	13	13459.6	0	0	1369.06	7.16591	1591.1	222.037	-0.18233	-7.28489	0.32993	-0.04645	0.0918662	1	0.18237	1.23587	na	na
NM_021967.1	IOH45915	small EDRK-rich factor 1A (telomeric) (SERF1A)	SERF1A	10	8	15	25584.2	0	0	1364.84	9.62613	1523.07	158.222	0.20285	-13.6374	0.3033	-0.07841	0.0804218	1	0.03887	1.38185	na	na
NM_032341.1	IOH7525	DDI1, DNA-damage inducible 1, homolog 2 (S. cerevisiae) (DDI2)	DDI2	7	12	13	8308.64	0	0	1360.15	10.3282	1505.96	145.81	0.12539	-9.83808	0.29661	-0.08461	0.079991	1	0.01951	1.04692	na	na
PV3182		fms-related tyrosine kinase 3 (FLT3)	FLT3	3	15	17	0	0	0	1360	4.03187	1808.57	448.568	-0.52585	-1.76164	0.41506	0.06697	0.0709619	1	0.18124	0.52917	na	na
NM_001239.2	IOH7258	cyclin H (CCNH)	CCNH	32	14	15	30529.7	0	0	1358.2	-1.51797	818.798	-539.404	-1.62654	-7.96356	0.02764	-0.4277	0.313934	1	0.11871	-0.45142	na	na
BC049215.1	IOH26613	2'-5'-oligoadenylate synthetase 2, 69/71kDa (OAS2)	OAS2	10	16	13	23562.2	0	0	1358.14	11.8396	1483.43	125.294	-0.08149	-16.5217	0.28779	-0.09489	0.0962577	1	0.12344	1.10333	na	na
NM_197974.1	IOH45792	butyrophilin, subfamily 3, member A3 (BTN3A3), transcript variant 2	BTN3A3	9	8	21	23971.6	0	0	1356.1	9.52643	1515.14	159.047	0.1084	-7.93549	0.3002	-0.07799	0.0769685	1	0.00102	1.19076	na	na
NM_025000.1	IOH43428	chromosome 2 open reading frame 37 (C2orf37)	C2orf37	22	7	9	8795.78	0	0	1353.87	-6.27278	1167.71	-186.156	-1.72377	-17.6681	0.16421	-0.25083	0.210568	1	0.30524	-1.65544	na	na
BC066654.1	IOH39960	jumonji domain containing 6 (JMJD6)	JMJD6	7	6	3	18318	0	0	1353.12	-2.89418	1005.65	-347.473	-2.17238	-3.49003	0.10078	-0.3316	0.540338	1	0.60996	-0.64191	na	na
NM_001009613.1	IOH58584	Sperm protein associated with the nucleus on the X chromosome N4	SPANXN4	24	19	15	14354.5	1	0	1351.7	3.19	1968.91	617.215	0.40711	-2.73135	0.47781	0.15141	0.04627	0.980098	0.01178	0.5422	na	na
BC039825.1	IOH26189	male germ cell-associated kinase (MAK)	MAK	26	4	7	3683.41	0	0	1350.47	-7.86233	1198.09	-152.384	-1.04078	-14.5143	0.1761	-0.23392	0.220958	1	0.35905	-2.17773	na	na
PHC1475		C-C motif chemokine 21	6CKINE	28	16	5	119	0	0	1347.58	-5.22886	1131.23	-216.344	-1.02293	-3.96017	0.14993	-0.26594	0.207164	1	0.26011	-0.88196	na	na
NM_152682.1	IOH10053	RWD domain containing 4A (RWDD4A)	RWDD4A	20	16	21	14512	0	0	1345.83	-0.0727699	91.2927	-1254.54	-24.5162	-0.96364	-0.25712	-0.78577	1	1	1.93661	-0.41414	na	na
BC000284.1	IOH4482	golgi associated, gamma adaptin ear containing, ARF binding protein 2 (GGA2)	GGA2	13	21	5	29598.3	0	0	1344.97	-24.0431	1291.26	-53.706	-0.30665	-176.081	0.21257	-0.18451	0.115959	1	0.0631	-6.03552	na	na
BC002859.1	IOH5428	zinc finger protein 434 (ZNF434)	ZNF434	26	9	5	46716.2	0	0	1344.87	3.78642	1827.52	482.649	-0.07426	-3.43859	0.42247	0.08404	0.0635667	1	0.12503	1.05223	na	na
PV3847		platelet-derived growth factor receptor, alpha polypeptide (PDGFRA); mutant protein:PDGFRA T674I	PDGFRA T674I	22	15	21	7052.46	0	0	1342.73	-2.65448	975.308	-367.42	-1.57728	-114.419	0.0889	-0.34159	0.225957	1	0.13243	-0.27423	na	na
BC041366.2	IOH27747	ubiquitin specific peptidase 2 (USP2)	USP2	12	12	21	9408.96	0	0	1340.52	6.61309	1579.35	238.821	-0.64577	-3.02772	0.32533	-0.03805	0.10367	1	0.24595	0.04381	na	na
BC044590.1	IOH26759	ARP3 actin-related protein 3 homolog (yeast) (ACTR3)	ACTR3	32	16	17	1257.03	0	0	1336.3	0.00936261	-12.6295	-1348.93	-45.6709	-2.01063	-0.2978	-0.83302	1	1	-54.1942	-0.24003	na	na
NM_032017.1	IOH40615	serine/threonine kinase 40 (STK40)	STK40	21	6	15	46548.3	0	0	1335.01	-84.4927	1319.39	-15.6155	-0.34391	-195.962	0.22358	-0.16545	0.12742	1	0.15274	-44.5832	na	na
NM_006875.1		Serine/threonine-protein kinase Pim-2	PIM2	48	9	21	50149.6	0	1	1334.41	1.38528	4797.91	3463.49	0.22898	0.67702	1.58514	1.57654	0.0097978	0.0136967	0.1638	0.01421	na	na
BC029402.1	IOH23135	proteasome (prosome, macropain) subunit, alpha type, 3 (PSMA3)	PSMA3	20	12	3	21124.2	0	0	1334.11	11.5857	1460.13	126.029	-0.51635	-9.20068	0.27867	-0.09452	0.117986	1	0.22966	1.07272	na	na
BC042999.2	IOH25869	Putative Polycomb group protein ASXL2	ASXL2	17	20	15	22260.9	0	0	1333.98	-7.91418	1184.33	-149.647	-2.0413	-21.0124	0.17072	-0.23256	0.442055	1	0.65928	-3.53734	na	na
NM_001007025.1	IOH59792	Golgi SNAP receptor complex member 1	GOSR1	22	17	21	31432.3	0	0	1331.08	5.96955	1598.92	267.847	-0.50135	-7.53848	0.33299	-0.02351	0.072501	1	0.03445	3.32993	na	na
NM_198943.1	IOH26580	family with sequence similarity 39, member B (FAM39B)	FAM39B	20	4	7	8769.37	0	0	1330	62.0741	1351.77	21.7767	-1.4536	-52.306	0.23625	-0.14672	0.238629	1	0.51427	5.64343	na	na
NM_003908.1	IOH3554	eukaryotic translation initiation factor 2, subunit 2 beta, 38kDa (EIF2S2)	EIF2S2	24	13	9	15376.4	0	0	1328.8	4.79845	1678.63	349.827	-0.16689	-4.96874	0.36419	0.01753	0.081322	1	0.17326	0.63973	na	na
NM_021159.2	IOH3912	RAP1, GTP-GDP dissociation stimulator 1 (RAP1GDS1), transcript variant 2	RAP1GDS1	13	15	1	18778.4	0	0	1328.38	0.150124	-234.649	-1563.03	-7.4323	-0.44236	-0.3847	-0.94023	1	1	-1.9192	-0.2512	na	na
BC018060.1	IOH11303	Ras-like without CAAX 2 (RIT2)	RIT2	28	15	7	36072.1	0	0	1327.82	4.54374	1702.52	374.695	0.16597	-5.31323	0.37354	0.02998	0.0623885	1	0.01738	1.42166	na	na
BC036242.1	IOH27520	copine III (CPNE3)	CPNE3	28	6	7	16785	0	0	1326.73	13608.5	1326.83	0.0975	-0.04756	-82.8569	0.2265	-0.15757	0.101872	1	0.01139	4643.57	na	na
NM_199188.1	IOH38224	La ribonucleoprotein domain family, member 4 (LARP4), transcript variant 2	LARP4	11	7	3	37954.3	0	0	1324.24	15.6924	1414.38	90.1314	-0.34813	-10.1961	0.26076	-0.1125	0.097933	1	0.07204	1.67251	na	na
BC039814.1	IOH26283	zinc finger, RAN-binding domain containing 2 (ZRANB2)	ZRANB2	9	18	9	14433.7	0	0	1322.87	12.0665	1442.4	119.538	-0.43085	-9.33179	0.27173	-0.09777	0.110143	1	0.17316	1.08265	na	na
BC098400.1	IOH62654	C-terminal-binding protein 1	CTBP1	36	21	3	15823.5	0	0	1322.71	-0.276916	286.846	-1035.86	-4.65982	0.04002	-0.18058	-0.67628	1	1	0.35128	-0.05767	na	na
PV4559		eukaryotic elongation factor-2 kinase	EEF2K	7	15	19	20418.2	0	0	1321.62	-0.522463	453.539	-868.079	-7.89839	-5.82351	-0.11533	-0.59227	1	1	1.75201	-1.94588	na	na
NM_005159.3	IOH14126	actin, alpha, cardiac muscle 1 (ACTC1)	ACTC1	1	4	17	6452.05	0	0	1320.87	0.545405	-1584.72	-2905.59	-1.0933	0.11564	-0.91314	-1.61244	1	1	-0.41901	-0.14287	na	na
NM_024900.2	IOH21646	PHD finger protein 17 (PHF17), transcript variant S	PHF17	19	5	1	4672.12	0	0	1319.81	186.068	1326.94	7.1315	0.2301	-156.333	0.22653	-0.15406	0.105369	1	0.03497	34.9567	na	na
NM_006214.2	IOH22535	phytanoyl-CoA 2-hydroxylase (PHYH), transcript variant 1	PHYH	24	2	11	23990.2	0	0	1318.43	2.97074	1987.43	669.003	-0.56167	-1.38054	0.48506	0.17735	0.0773758	0.438177	0.33969	0.18161	na	na
NM_003321.3	IOH4865	Tu translation elongation factor, mitochondrial (TUFM)	TUFM	27	5	15	8640.83	0	0	1317.84	-637.954	1315.78	-2.0625	-0.34865	-21.8123	0.22217	-0.15865	0.128528	1	0.15473	-79.5419	na	na
NM_001203.1	IOH26729	bone morphogenetic protein receptor, type IB (BMPR1B)	BMPR1B	10	4	11	12461.3	0	0	1317.18	1.96266	2685.46	1368.28	-0.01974	-0.56549	0.75828	0.52747	0.0337009	0.122917	0.20946	0.25057	na	na
NM_006399.2	IOH21626	basic leucine zipper transcription factor, ATF-like (BATF)	BATF	1	5	1	55705.2	0	0	1315.33	2.88962	2011.42	696.086	-0.04015	-2.39187	0.49446	0.1909	0.0507254	0.666917	0.10306	0.46478	na	na
NM_004865.2	IOH10084	TBP-like 1 (TBPL1)	TBPL1	14	14	19	2852.15	0	0	1314.23	-7.85829	1165.87	-148.362	-1.19653	-4.60799	0.16349	-0.23191	0.216484	1	0.31875	-0.2265	na	na
BC045167.2	IOH25851	D-tyrosyl-tRNA deacylase 1 homolog (S. cerevisiae) (DTD1)	DTD1	23	17	1	24672.1	0	0	1313.67	-17.5367	1242.81	-70.8689	-0.1209	-34.9174	0.1936	-0.19311	0.132791	1	0.10234	-0.19513	na	na
NM_032329.4	IOH44706	inhibitor of growth family, member 5 (ING5)	ING5	5	9	15	28773.6	0	0	1312.63	5.4038	1610.7	298.068	0.22607	-2.77109	0.33761	-0.00839	0.0683626	1	0.00371	0.10458	na	na
NM_007189.1	IOH3871	ATP-binding cassette, sub-family F (GCN20), member 2 (ABCF2), nuclear gene encoding mitochondrial protein, transcript variant 1	ABCF2	2	15	5	50779.3	0	0	1311.94	3.72164	1793.98	482.04	-0.32163	-0.46221	0.40934	0.08374	0.0794997	0.667534	0.23982	0.04386	na	na
BC020814.1	IOH12692	SGT1, suppressor of G2 allele of SKP1 like 1 (S. cerevisiae) (SUGT1L1)	SUGT1L1	6	12	1	15276.2	0	0	1311.5	4.62515	1673.28	361.779	-1.30848	-6.34058	0.3621	0.02351	0.110873	1	0.34792	0.36706	na	na
NM_032858.1	IOH12001	maelstrom homolog (Drosophila) (MAEL)	MAEL	13	9	9	24889.7	0	0	1310.27	6.29729	1557.62	247.348	-1.10593	-6.21731	0.31683	-0.03378	0.135736	1	0.37889	1.45071	na	na
NM_199326.1	IOH3323	protein phosphatase 2 (formerly 2A), regulatory subunit B'', beta (PPP2R3B), transcript variant 2	PPP2R3B	32	5	19	30050.3	0	0	1309.21	25.1371	1363.45	54.2406	-0.62416	-11.3155	0.24083	-0.13047	0.103807	1	0.06185	1.17168	na	na
NM_002315.1	IOH58985	Rhombotin-1	LMO1	21	19	1	31073.1	0	0	1308.48	-548.16	1306.1	-2.3827	-0.25132	-1377.45	0.21838	-0.15882	0.123654	1	0.12064	-30.0411	na	na
NM_145021.1	IOH10856	membrane-associated ring finger (C3HC4) 8 (MARCH8), transcript variant 8	MARCH8	21	12	9	16968.3	0	0	1307.93	8.81759	1475.23	167.306	-0.15417	-10.2636	0.28458	-0.07386	0.0974013	1	0.1239	2.51918	na	na
BC047472.1	IOH26486	Olfactomedin-like protein 2B	OLFML2B	3	3	1	13747.2	0	0	1307.06	-9.91922	1187.36	-119.703	-0.58791	-175.222	0.1719	-0.21756	0.13032	1	0.02813	-5.88886	na	na
BC035601.1	IOH27560	WWC family member 3 (WWC3)	WWC3	10	4	17	9771.76	0	0	1306.4	23.6075	1364.19	57.7863	-1.43401	-95.8758	0.24112	-0.12869	0.243871	1	0.53209	2.88134	na	na
BC035359.1	IOH27405	sialic acid binding Ig-like lectin 6 (SIGLEC6)	SIGLEC6	21	9	15	2783.17	0	0	1304.62	-3.08612	985.337	-319.28	-1.16032	-3.03333	0.09283	-0.31749	0.295174	1	0.30402	-0.66896	na	na
BC011885.1	IOH14206	eukaryotic translation initiation factor 2A, 65kDa (EIF2A)	EIF2A	44	14	7	10257.2	0	0	1304.54	5.23104	1612.86	308.325	-0.20287	-3.12446	0.33845	-0.00324	0.0938529	1	0.21191	0.53962	na	na
BC022988.1	IOH22366	chromosome 6 open reading frame 65 (C6orf65)	C6orf65	28	12	13	21552.4	0	0	1302.67	9.30417	1459.55	156.87	-0.38915	-12.07	0.27844	-0.07908	0.10384	1	0.15109	2.38608	na	na
NM_152789.1	IOH21683	family with sequence similarity 133, member B (FAM133B), transcript variant 1	MGC40405	17	5	5	37692.9	0	0	1301.95	5.93732	1565.65	263.697	-0.45336	-5.12969	0.31998	-0.0256	0.0927314	1	0.1682	1.41369	na	na
NM_024826.1	IOH42194	Microtubule-associated protein 9	ASAP	28	7	17	26494.6	0	0	1301.71	6.49372	1538.65	236.944	-0.50253	-4.78387	0.3094	-0.03899	0.101681	1	0.20338	0.8659	na	na
NM_005277.3	IOH55974	Neuronal membrane glycoprotein M6-a	GPM6A	4	19	9	20489.7	0	0	1301.16	18.7865	1374.31	73.154	-0.12788	-21.3426	0.24508	-0.121	0.102599	1	0.06466	6.17381	na	na
BC046567.1	IOH26099	Sugar phosphate exchanger 3	SLC37A3	18	4	13	9276.95	0	0	1300.25	6.75236	1526.29	226.038	-0.20096	-7.24248	0.30456	-0.04445	0.107924	1	0.22939	0.90498	na	na
BC017810.1	IOH12948	tropomodulin 4 (muscle) (TMOD4)	TMOD4	21	15	11	44452	0	0	1298.13	5.40607	1592.76	294.624	-0.88562	-6.0625	0.33059	-0.01011	0.128951	1	0.37545	1.64428	na	na
NM_003362.2	IOH11675	uracil-DNA glycosylase (UNG), transcript variant 1	UNG	17	3	1	24940	0	0	1297.94	-21.5177	1240.3	-57.6409	-1.32295	-64.1417	0.19262	-0.18649	0.226888	1	0.40836	-1.14188	na	na
BC002510.2	IOH3936	RAB6B, member RAS oncogene family (RAB6B)	RAB6B	21	9	21	29445.6	0	0	1297.32	-10.1345	1180.81	-116.513	-0.70432	-4.81095	0.16933	-0.21597	0.180742	1	0.23058	-0.07701	na	na
BC008959.1	IOH6087	histocompatibility (minor) 13 (HM13)	HM13	19	16	19	9884.28	0	0	1297.24	-0.131402	150.663	-1146.58	-5.07439	-1.15957	-0.23388	-0.73171	1	1	0.65329	-0.51447	na	na
NM_201592.1	IOH41375	glycoprotein M6A (GPM6A), transcript variant 3	GPM6A	13	8	21	22304.6	0	0	1295.61	5.22958	1601.93	306.321	-0.08731	-7.25678	0.33417	-0.00425	0.0756545	1	0.06603	2.02912	na	na
NM_005726.2	IOH12647	Ts translation elongation factor, mitochondrial (TSFM)	TSFM	17	14	1	1709.61	0	0	1294.12	-3.82529	1025.92	-268.195	-3.8066	-3.27975	0.10871	-0.29191	1	1	1.2746	-0.25225	na	na
NM_018335.2	IOH45711	chromosome 14 open reading frame 131 (C14orf131)	C14orf131	21	9	13	25236.8	0	0	1292.91	3.70824	1770.32	477.4	-0.52747	-1.15394	0.40008	0.08141	0.0885469	0.959416	0.28653	0.27384	na	na
BC022363.1	IOH23061	vacuolar protein sorting 37 homolog A (S. cerevisiae) (VPS37A)	VPS37A	4	3	9	34516.4	0	0	1290.06	-2.96434	964.642	-325.415	-1.622	-8.34521	0.08473	-0.32056	0.385895	1	0.42228	-1.56583	na	na
NM_005678.3	IOH45840	SNRPN upstream reading frame (SNURF), transcript variant 1	SNURF	5	9	11	55705.2	0	0	1289.99	3.88421	1737.26	447.26	-0.47926	-1.66232	0.38714	0.06632	0.0865002	0.839149	0.25155	0.10654	na	na
BC027865.1	IOH11820	chromosome 11 open reading frame 16 (C11orf16)	C11orf16	5	2	17	28920.3	0	0	1289.15	5.77107	1559.36	270.202	-0.62685	-10.2082	0.3175	-0.02233	0.111227	1	0.27185	2.60766	na	na
PV4337		LIM domain kinase 1	LIMK1	8	16	3	408.79	0	0	1288.53	3.31785	1844.45	555.917	-0.14703	-3.87892	0.4291	0.12072	0.05928	1	0.09151	0.78972	na	na
NM_003792.1	IOH10852	endothelial differentiation-related factor 1 (EDF1), transcript variant alpha	EDF1	19	15	5	14421.7	0	0	1288.33	-13.9273	1202.02	-86.3071	-0.55952	-10.8197	0.17764	-0.20084	0.191979	1	0.28598	-1.13356	na	na
NM_015971.2	IOH1875	mitochondrial ribosomal protein S7 (MRPS7), nuclear gene encoding mitochondrial protein	MRPS7	21	14	7	20680.1	0	0	1286.9	0.0388952	-52.08	-1338.98	-45.5109	-3.51832	-0.31324	-0.82805	1	1	-31.0448	-1.34483	na	na
BC006769.1	IOH3146	nucleolar and coiled-body phosphoprotein 1 (NOLC1)	NOLC1	9	20	21	11197.4	0	0	1285.49	-33.2109	1247.92	-37.5755	-2.83201	-46.6658	0.19561	-0.17644	1	1	0.96393	-6.08943	na	na
NM_014061.3	IOH10824	melanoma antigen family H, 1 (MAGEH1)	MAGEH1	27	15	1	21218.3	0	0	1284.96	-2.27643	892.777	-392.182	-0.4819	-5.54229	0.05659	-0.35399	0.241278	1	0.05909	-1.70883	na	na
NM_001002018.1	IOH40008	host cell factor C1 regulator 1 (XPO1 dependent) (HCFC1R1), transcript variant 3	HCFC1R1	15	6	7	30025.1	0	0	1284.87	51.5595	1310.28	25.4129	-0.05786	-11.7244	0.22002	-0.1449	0.115402	1	0.07949	0.55505	na	na
BC054031.2	IOH29106	mitochondrial ribosomal protein S17 (MRPS17)	MRPS17	14	17	1	20842.3	0	0	1283.44	7.59149	1478.15	194.712	-1.94098	-7.59295	0.28572	-0.06013	0.268973	1	0.63899	0.75504	na	na
BC038241.1	IOH28735	NFAT activation molecule 1	NFAM1	1	9	15	17308.8	0	0	1282.26	7.69874	1473.67	191.417	-2.61148	-7.41697	0.28396	-0.06178	0.501119	1	0.84434	0.24877	na	na
NM_005856.1	IOH14420	receptor (G protein-coupled) activity modifying protein 3 (RAMP3)	RAMP3	21	2	19	33401.8	0	0	1282.21	-4.64626	1055.12	-227.09	-0.59076	-6.69467	0.12014	-0.27133	0.200094	1	0.15521	-1.60571	na	na
NM_006521.3	IOH14020	transcription factor binding to IGHM enhancer 3 (TFE3)	TFE3	2	20	13	17294.8	0	0	1281.39	-71.9905	1263.83	-17.5555	-0.25512	-21.7988	0.20183	-0.16642	0.134705	1	0.13336	-10.5054	na	na
NM_013323.1	IOH3822	sorting nexin 11 (SNX11), transcript variant 2	SNX11	16	2	17	25157.5	0	0	1280.58	2.97234	1929.85	649.268	-0.17244	-3.82476	0.46252	0.16746	0.0630107	1	0.18801	0.83019	na	na
NM_016000.2	IOH14202	tRNA nucleotidyl transferase, CCA-adding, 1 (TRNT1), transcript variant 1	TRNT1	13	17	1	21062.2	0	0	1279.56	0.0766433	-106.21	-1385.77	-7.06721	-0.55957	-0.33442	-0.85147	1	1	-0.62343	-0.2597	na	na
BC048301.1	IOH26612	zinc finger, CCHC domain containing 11 (ZCCHC11)	ZCCHC11	11	18	5	21324.3	0	0	1279.43	-8.05562	1138.14	-141.286	-0.86928	-43.547	0.15264	-0.22837	0.171465	1	0.15345	-1.87498	na	na
NM_001175.1	IOH14469	Rho GDP dissociation inhibitor (GDI) beta (ARHGDIB)	ARHGDIB	32	3	17	16261.3	0	0	1278.5	-0.28531	283.798	-994.702	-5.92361	-2.50673	-0.18177	-0.65566	1	1	0.64024	-0.10516	na	na
NM_145010.1	IOH10871	chromosome 10 open reading frame 63 (C10orf63)	C10orf63	15	5	3	49402.8	0	0	1276.7	8.47019	1447.61	170.906	0.0996	-4.31448	0.27377	-0.07205	0.0905593	1	0.05054	0.36347	na	na
BC013119.1	IOH10459	signal-induced proliferation-associated 1 like 2 (SIPA1L2)	SIPA1L2	15	14	15	16136.5	0	0	1276.54	3.67555	1753.65	477.112	-1.1402	-1.58595	0.39356	0.08126	0.144471	0.915595	0.52284	0.2442	na	na
NM_145702.1	IOH40861	tigger transposable element derived 1 (TIGD1)	TIGD1	48	5	15	18081.9	0	0	1275.87	-5.84036	1089.35	-186.52	-0.85629	-6.03387	0.13353	-0.25101	0.203281	1	0.20436	-0.51271	na	na
BC016879.1	IOH10754	chromosome 6 open reading frame 113 (C6orf113)	C6orf113	5	20	21	13362.5	0	0	1274.74	7.08768	1484.13	209.397	-0.37289	-6.22417	0.28807	-0.05278	0.104497	1	0.17593	0.85319	na	na
BC058862.1	IOH28675	testis-specific kinase substrate (TSKS)	TSKS	19	9	13	13283.1	0	0	1273.06	-16.9815	1202.26	-70.7985	-1.51909	-14.3059	0.17774	-0.19308	0.386593	1	0.61905	-1.64672	na	na
NM_006640.2	IOH12164	septin 9 (SEPT9)	SEPT9	21	19	17	43682.5	0	0	1272.82	30.0107	1316.69	43.874	-0.73221	-26.5825	0.22253	-0.13566	0.156676	1	0.27418	4.70197	na	na
BC059174.1	IOH28851	TRAF3-interacting protein 1	TRAF3IP1	26	7	1	9061.14	0	0	1272.56	3.98904	1698.31	425.743	-0.02836	-3.74309	0.37189	0.05554	0.0698574	1	0.09085	1.10557	na	na
NM_005887.1	IOH45761	Leukemia-associated protein 1	DLEU1	33	8	15	38432.3	0	0	1271.8	-0.199577	211.593	-1060.2	-10.6305	-0.65009	-0.21004	-0.68846	1	1	2.5756	-0.26514	na	na
NM_145299.1	IOH11298	Dynein heavy chain 6, axonemal	LOC200383	21	4	1	6657.21	0	0	1270.06	-17.3576	1200.87	-69.1842	-1.4335	-12.5266	0.17719	-0.19226	0.271287	1	0.46406	-1.31094	na	na
BC001321.1	IOH3117	ankyrin repeat and SOCS box-containing 8 (ASB8)	ASB8	28	17	3	4270.14	0	0	1269.12	-1.50296	762.072	-507.048	-1.93281	-1.11607	0.00543	-0.4115	0.525301	1	0.33783	-0.33196	na	na
BC030711.2	IOH22414	Aprataxin and PNK-like factor	C2orf13	35	12	17	33850.4	0	0	1269.02	-13.1955	1179.62	-89.3959	-1.12341	-10.1039	0.16887	-0.20238	0.27519	1	0.45383	-0.50223	na	na
NM_016505.2	IOH6093	zinc finger, CCHC domain containing 17 (ZCCHC17)	ZCCHC17	11	16	15	11540.6	0	0	1268.41	-1.8754	827.285	-441.124	-3.54926	-6.25372	0.03096	-0.3785	1	1	0.8652	-0.76103	na	na
NM_006658.1	IOH21548	chromosome 7 open reading frame 16 (C7orf16)	C7orf16	14	12	1	33617.8	0	0	1268	17.3218	1345.68	77.6872	-0.38378	-26.2231	0.23388	-0.11873	0.116614	1	0.12138	0.96817	na	na
BC020955.1	IOH10359	TBC1 domain family, member 23 (TBC1D23)	TBC1D23	25	14	19	5473.51	0	0	1267.57	-4.58767	1040.72	-226.851	-0.37396	-4.24196	0.11451	-0.27121	0.183787	1	0.08241	-0.49714	na	na
NM_018553.1	IOH44546	Uncharacterized protein C17orf85	C17orf85	15	8	7	40584.2	0	0	1265.47	4.3822	1639.62	374.155	0.2417	-4.23786	0.34893	0.02971	0.0685513	1	0.0305	1.09874	na	na
BC040276.1	IOH27380	leucine rich repeat containing 48 (LRRC48)	LRRC48	18	4	3	11835.3	0	0	1264.86	18.4865	1337.19	72.3335	-0.43204	-72.2099	0.23055	-0.12141	0.154737	1	0.28465	3.86948	na	na
BC059947.1	IOH39895	chondrosarcoma associated gene 1 (CSAG1)	CSAG1	19	6	19	38915.9	0	0	1264.3	7.84868	1448.9	184.605	-0.7806	-10.4472	0.27427	-0.0652	0.164147	1	0.40203	2.59127	na	na
NM_203488.1	IOH44619	Acylphosphatase-1	ACYP1	2	21	21	12863.5	0	0	1264.15	61.0265	1285.21	21.0599	-0.63162	-8.05159	0.2102	-0.14708	0.161581	1	0.2641	1.8443	na	na
NM_153837.1	IOH27540	Probable G-protein coupled receptor 114	GPR114	47	22	1	1189.96	0	0	1263.23	-2.38004	889.5	-373.734	-4.60464	-5.92056	0.05531	-0.34476	1	1	1.58831	-1.15625	na	na
BC059950.1	IOH29294	ribosomal protein L12 (RPL12)	RPL12	24	17	5	34722.7	0	0	1260.87	-9.60576	1141.99	-118.886	-3.7409	-8.88426	0.15414	-0.21715	1	1	1.28414	-1.65825	na	na
NM_002628.3	IOH58968	profilin 2 (PFN2), transcript variant 2, mRNA.	PFN2	18	18	9	20798	0	0	1259.84	-2.67114	916.667	-343.175	-1.98065	-3.06238	0.06595	-0.32946	0.915186	1	0.73597	-0.7304	na	na
NM_207519.1	IOH45475	zeta-chain (TCR) associated protein kinase 70kDa (ZAP70), transcript variant 2	ZAP70	11	8	13	40739.2	0	0	1259.01	6.21986	1500.2	241.196	-0.65421	-5.183	0.29436	-0.03686	0.105553	1	0.19533	0.67713	na	na
NM_004286.2	IOH14552	GTP binding protein 1 (GTPBP1)	GTPBP1	10	15	11	10480.4	0	0	1255.3	15.6	1341.28	85.9793	-0.3138	-35.1175	0.23214	-0.11458	0.127151	1	0.17201	2.12135	na	na
PHG0046		platelet-derived growth factor beta polypeptide (simian sarcoma viral (v-sis) oncogene homolog) (PDGFB), transcript variant 1	PDGFB	16	16	3	32.75	0	0	1255.14	58.9702	1276.79	21.6515	-3.41607	-14.1546	0.20691	-0.14679	1	1	1.15881	5.70228	na	na
BC009249.1	IOH12481	kaptin (actin binding protein) (KPTN)	KPTN	39	14	17	10163.8	0	0	1255.14	0.203389	-320.459	-1575.6	-7.16752	-0.72405	-0.41829	-0.94653	1	1	-1.95988	-0.42614	na	na
NM_020239.2	IOH21482	CDC42 small effector 1 (CDC42SE1), transcript variant 2	CDC42SE1	1	13	7	38684.2	0	0	1255.14	3.05334	1866.4	611.266	-0.27804	-3.38304	0.4377	0.14843	0.0645417	1	0.16146	0.6944	na	na
NM_057180.1	IOH3232	vacuolar protein sorting 29 homolog (S. cerevisiae) (VPS29), transcript variant 2	VPS29	31	2	19	11709.6	0	0	1254.7	-0.194601	204.391	-1050.31	-8.17692	0.01052	-0.21286	-0.68351	1	1	0.88252	-0.11178	na	na
BC009197.2	IOH27820	BH3 interacting domain death agonist (BID)	BID	6	2	19	14202.9	0	0	1252.69	-16.2834	1180.21	-72.4794	-2.49195	-207.137	0.16911	-0.19392	0.445072	1	0.65922	-1.11912	na	na
BC043247.2	IOH28730	transducin-like enhancer of split 3 (E(sp1) homolog, Drosophila) (TLE3)	TLE3	3	9	1	20921.5	0	0	1251.2	13.7325	1349.46	98.2681	-0.32054	-3.10562	0.23536	-0.10842	0.0981125	1	0.00877	0.05202	na	na
BC053853.1	IOH28945	Phytanoyl-CoA dioxygenase domain-containing protein 1	PHYHD1	22	16	11	13942.3	0	0	1250.68	-4.139	1007.31	-243.37	-1.93193	-19.855	0.10143	-0.27948	0.273291	1	0.28564	-0.26042	na	na
NM_002364.1	IOH11315	melanoma antigen family B, 2 (MAGEB2)	MAGEB2	7	12	11	17271.8	0	0	1250.28	3.28609	1797.19	546.91	-0.53223	-3.00588	0.41061	0.11621	0.0843893	1	0.27637	0.71408	na	na
NM_032352.1	IOH6326	Breast cancer metastasis-suppressor 1-like protein	BRMS1L	11	18	1	13215	0	0	1249.84	-34.4757	1214.61	-35.2309	-1.85533	-28.4112	0.18257	-0.17527	0.29311	1	0.51042	-0.20714	na	na
BC002660.1	IOH5287	tropomodulin 1 (TMOD1)	TMOD1	5	16	11	50266.6	0	0	1246.38	-48.2213	1221.06	-25.322	-0.16996	-188.89	0.1851	-0.17031	0.127199	1	0.04996	-10.0292	na	na
BC030237.1	IOH21507	solute carrier family 22 (organic cation transporter), member 18 antisense (SLC22A18AS)	SLC22A18AS	22	12	5	10482.5	0	0	1246.35	-6.07834	1070.27	-176.079	-2.14711	-15.4881	0.12607	-0.24579	0.302674	1	0.40485	-1.19885	na	na
BC031637.1	IOH22785	ubiquitin-activating enzyme E1-like 2 (UBE1L2)	UBE1L2	2	9	15	34128.8	0	0	1245.3	-4.84131	1032.11	-213.189	-0.85861	-7.47239	0.11114	-0.26437	0.253912	1	0.27154	-0.6601	na	na
NM_153477.1	IOH41013	ubiquitously-expressed transcript (UXT), transcript variant 1	UXT	2	8	1	17519.2	0	0	1243.9	-17.9505	1178.26	-65.6394	-0.9568	-101.358	0.16834	-0.19049	0.223571	1	0.34758	-0.92398	na	na
BC009195.2	IOH12344	heat shock protein 90kDa beta (Grp94), member 1 (HSP90B1)	HSP90B1	6	17	3	55704.3	0	0	1243.72	20.5292	1307.4	63.685	-1.93038	-28.076	0.21889	-0.12574	0.2374	1	0.48133	7.84101	na	na
NM_004637.5	IOH40569	Ras-related protein Rab-7a	RAB7A	2	21	9	39587.8	0	0	1242.95	-1.70045	782.675	-460.276	-2.61472	-2.21031	0.0135	-0.38809	1	1	0.74987	-0.35264	na	na
NM_018222.2	IOH27894	parvin, alpha (PARVA)	PARVA	1	17	5	25652.4	0	0	1241.41	27.8095	1287.72	46.305	-1.05107	-67.0199	0.21119	-0.13445	0.168754	1	0.29099	5.45714	na	na
NM_023936.1	IOH4498	mitochondrial ribosomal protein S34 (MRPS34), nuclear gene encoding mitochondrial protein	MRPS34	14	5	15	6125.02	0	0	1241.36	3.92568	1665.66	424.298	0.01686	-2.00293	0.35912	0.05482	0.0693929	1	0.06041	0.18792	na	na
NM_012153.1	IOH26169	ets homologous factor (EHF)	EHF	19	18	9	4126.64	0	0	1240.53	-12.0977	1145.81	-94.713	-1.11844	-14.5872	0.15564	-0.20505	0.301049	1	0.46886	-2.61085	na	na
NM_032319.1	IOH6578	chromosome 2 open reading frame 7 (C2orf7)	C2orf7	29	19	19	4203.71	0	0	1239.33	-0.14839	160.14	-1079.19	-7.86717	-1.98945	-0.23017	-0.69797	1	1	0.88309	-0.7328	na	na
BC043498.2	IOH26404	mitochondrial fission regulator 1 (MTFR1)	MTFR1	1	18	5	9581.84	0	0	1239.22	12.4784	1347.18	107.961	-2.40704	-17.8114	0.23446	-0.10357	0.434466	1	0.74477	1.23989	na	na
NM_001910.2	IOH27398	cathepsin E (CTSE), transcript variant 1	CTSE	46	2	19	8372.27	0	0	1239.02	0.11547	-161.747	-1400.77	-9.17126	-1.23127	-0.35617	-0.85899	1	1	-0.95519	-0.14158	na	na
NM_024709.2	IOH27224	chromosome 1 open reading frame 115 (C1orf115)	C1orf115	43	9	1	10425.8	0	0	1237.87	-0.404187	356.315	-881.558	-2.57448	-9.18298	-0.15338	-0.59902	1	1	0.14056	-1.696	na	na
NM_001020.2	IOH13828	ribosomal protein S16 (RPS16)	RPS16	19	17	13	4468.34	0	0	1236.04	-8.30801	1103.24	-132.793	-0.0372	-25.1129	0.13898	-0.22412	0.163706	1	0.08312	-6.80562	na	na
NM_024854.2	IOH12803	pyridine nucleotide-disulphide oxidoreductase domain 1 (PYROXD1)	FLJ22028	40	9	15	34728.3	0	0	1235.57	-19.4775	1175.23	-60.338	-2.95756	-74.5568	0.16716	-0.18784	1	1	1.03495	-5.63421	na	na
BC032698.1	IOH27591	ephrin-A1 (EFNA1)	EFNA1	4	4	5	16104.8	0	0	1234.14	-5.92782	1056	-178.143	-2.24885	-17.978	0.12048	-0.24683	0.567994	1	0.66716	-2.79471	na	na
NM_002475.2	IOH14814	myosin, light chain 6B, alkali, smooth muscle and non-muscle (MYL6B)	MYL6B	21	3	19	27400.8	0	0	1233.02	-17.8362	1167.56	-65.46	-1.9622	-23.2828	0.16415	-0.1904	0.409945	1	0.61905	-4.61788	na	na
BC013902.1	IOH12236	FAD-dependent oxidoreductase domain containing 1 (FOXRED1)	FOXRED1	27	14	17	2408.3	0	0	1231.24	-0.379806	338.913	-892.331	-2.69299	-2.19789	-0.16019	-0.60441	1	1	0.06935	-0.78173	na	na
BC001728.1	IOH4430	TCF3 fusion partner	TFPT	7	17	9	32796.8	0	0	1230.4	7.23418	1427.77	197.364	-0.39946	-9.74168	0.266	-0.0588	0.112404	1	0.17311	1.68745	na	na
NM_178814.2	IOH11915	adaptor-related protein complex 1, sigma 3 subunit (AP1S3)	AP1S3	13	16	21	9926.76	0	0	1230.32	-0.220444	222.228	-1008.1	-23.248	-0.30692	-0.20587	-0.66238	1	1	3.0381	-0.08157	na	na
BC033181.1	IOH23240	formin-like 3 (FMNL3)	FMNL3	17	5	11	6872.27	0	0	1229.19	-15.4337	1154.39	-74.797	-0.9031	-75.3204	0.159	-0.19508	0.187005	1	0.22392	-7.44831	na	na
NM_004332.1	IOH60535	Valacyclovir hydrolase	BPHL	18	21	5	39807.9	0	0	1228.83	-2.52798	880.517	-348.308	-1.76778	-2.23411	0.0518	-0.33203	0.783261	1	0.65108	-0.42439	na	na
NM_138371.1	IOH7011	Protein FAM113B	FAM113B	14	7	3	2432.29	0	0	1228.8	32.1066	1268.31	39.5029	-0.71177	-228.849	0.20359	-0.13785	0.149378	1	0.20214	0.3648	na	na
BC103919.1	IOH63517	Vang-like protein 2	VANGL2	8	21	3	4769.2	0	0	1228.4	-1.21966	674.981	-553.417	-3.49284	-3.57421	-0.02866	-0.43472	1	1	0.62047	-0.50393	na	na
NM_032848.1	IOH13466	chromosome 12 open reading frame 52 (C12orf52)	C12orf52	30	15	11	7038.21	0	0	1225.84	-3.31624	941.83	-284.005	-1.39595	-8.51731	0.0758	-0.29982	0.383659	1	0.3953	-2.14984	na	na
BC011014.1	IOH12165	fracture callus 1 homolog (rat) (FXC1)	FXC1	1	13	21	17967.1	0	0	1225.44	-10.0833	1114.87	-110.567	-1.66786	-9.66543	0.14353	-0.21299	0.29168	1	0.42716	-0.0197	na	na
NM_002436.2	IOH3460	membrane protein, palmitoylated 1, 55kDa (MPP1)	MPP1	47	15	7	34518.6	0	0	1225.32	-3.78598	969.297	-256.022	-1.87124	-4.16496	0.08655	-0.28582	0.655887	1	0.65675	-0.14937	na	na
BC063792.1	IOH40513	Uncharacterized protein KIAA1310	KIAA1310	13	21	13	8777.89	0	0	1224.64	3.59673	1696.25	471.608	-0.71392	-3.48902	0.37109	0.07851	0.0955276	1	0.28108	0.91351	na	na
BC001968.1		Cell division protein kinase 9	CDK9	24	9	21	9558.85	0	0	1221.72	11.1993	1341.5	119.784	-0.19157	-52.3616	0.23224	-0.09765	0.118443	1	0.12739	6.91538	na	na
NM_014042.1	IOH5151	chromosome 11 open reading frame 51 (C11orf51)	C11orf51	1	3	7	20522.9	0	0	1220.85	5.87263	1471.4	250.553	-0.51225	-13.6951	0.28309	-0.03218	0.104638	1	0.16605	2.81559	na	na
BC003096.1	IOH4534	PDZ and LIM domain protein 4	PDLIM4	10	20	21	29414.1	0	0	1220.82	5.34443	1501.83	281.007	-0.33569	-12.5572	0.29499	-0.01693	0.107446	1	0.20742	2.60349	na	na
NM_001839.1	IOH14563	Calponin-3	CNN3	29	8	5	48826.4	0	0	1219.61	-3.58648	953.694	-265.914	0.09888	-4.3845	0.08044	-0.29077	0.202755	1	0.03048	-0.70628	na	na
BC053629.1	IOH29041	Uncharacterized protein C3orf62	C3orf62	7	19	11	36471.6	0	0	1219.47	-1.75871	777.423	-442.042	-1.54667	-2.15901	0.01145	-0.37896	0.457867	1	0.28416	-0.36596	na	na
NM_004645.1	IOH14379	coilin (COIL)	COIL	21	5	1	16714	0	0	1219.45	36.4849	1253.82	34.3653	-0.108	-17.0321	0.19791	-0.14042	0.123045	1	0.06337	0.11224	na	na
BC040981.2	IOH27624	hypothetical protein FLJ30934 (FLJ30934)	FLJ30934	11	9	11	14510.9	0	0	1219.25	-1.08129	633.434	-585.813	-2.71812	-3.75741	-0.04491	-0.45094	0.84186	1	0.39093	-0.46409	na	na
NM_052987.1		Cell division protein kinase 10	CDK10	14	10	5	10655	0	0	1215.9	91.0431	1229.4	13.5035	-0.66351	-85.4544	0.18835	-0.15087	0.15224	1	0.17557	23.5265	na	na
NM_139156.1	IOH6401	adenosine monophosphate deaminase 2 (isoform L) (AMPD2), transcript variant 2	AMPD2	18	20	3	9569.07	0	0	1215.5	4.91368	1526.08	310.577	0.04319	-3.44683	0.30449	-0.00212	0.0941806	1	0.14576	0.34236	na	na
NM_021824.2	IOH45864	NIF3 NGG1 interacting factor 3-like 1 (S. pombe) (NIF3L1)	NIF3L1	3	8	15	30191.6	0	0	1215.47	0.119704	-165.282	-1380.75	-5.52301	0.00246	-0.35755	-0.84896	1	1	-0.94084	-0.11181	na	na
BC036109.1	IOH27253	SECIS binding protein 2 (SECISBP2)	SECISBP2	26	2	11	3866.81	0	0	1215.03	3.23003	1759.88	544.847	0.21001	-1.34282	0.39599	0.11518	0.0581425	0.859231	0.01445	0.35423	na	na
NM_024057.2	IOH40191	nucleoporin 37kDa (NUP37)	NUP37	25	6	7	17574.2	0	0	1214.78	-6.46462	1052.04	-162.739	-0.85118	-7.16323	0.11894	-0.23911	0.230607	1	0.23796	-1.24237	na	na
NM_004722.2	IOH14632	adaptor-related protein complex 4, mu 1 subunit (AP4M1)	AP4M1	20	14	3	12037.1	0	0	1213.63	0.0551448	-70.8315	-1284.46	-16.0076	-0.66688	-0.32058	-0.80075	1	1	-2.13047	-0.32098	na	na
BC053508.1	IOH29392	ADP-ribosylation factor-like 6 interacting protein 2 (ARL6IP2)	ARL6IP2	2	17	1	11235.8	0	0	1213.2	-1.14648	647.992	-565.203	-3.43901	-5.96478	-0.03922	-0.44062	1	1	0.93225	-1.57181	na	na
NM_001003799.1	IOH45702	TCR gamma alternate reading frame protein (TARP), nuclear gene encoding mitochondrial protein, transcript variant 1	TARP	7	9	13	32778.4	0	0	1213.19	-5.59469	1029.22	-183.964	-0.23758	-4.5205	0.11	-0.24973	0.168616	1	0.00831	-0.25387	na	na
BC014385.1	IOH29333	integrin beta 3 binding protein (beta3-endonexin) (ITGB3BP)	ITGB3BP	15	10	9	45343.9	0	0	1213.05	-14.8824	1136.67	-76.3769	-1.35784	-92.1937	0.15206	-0.19587	0.324388	1	0.49615	-2.33466	na	na
BC015665.2	IOH40642	LATS, large tumor suppressor, homolog 1 (Drosophila) (LATS1)	LATS1	10	6	17	53531.8	0	0	1212.27	4.21099	1589.81	377.538	-0.89377	-2.91018	0.32943	0.0314	0.135507	1	0.399	0.23373	na	na
BC057811.1	IOH29291	tubulin, alpha 3e (TUBA3E)	TUBA3E	2	17	7	7163.17	0	0	1209.91	-2.75746	887.905	-322.002	-0.52204	-2.18142	0.05469	-0.31886	0.260235	1	0.10218	-0.03715	na	na
BC050563.1	IOH26951	hypothetical protein LOC202051 (LOC202051)	LOC202051	26	5	7	14956.3	0	0	1209.56	10.0008	1343.94	134.384	-0.08738	-7.50351	0.23319	-0.09034	0.104376	1	0.04596	1.67873	na	na
BC011811.1	IOH14689	cerebral endothelial cell adhesion molecule 1 (CEECAM1)	CEECAM1	4	14	13	9865.72	0	0	1208.91	-3.65785	949.365	-259.542	-1.00058	-5.23596	0.07875	-0.28758	0.270835	1	0.21134	-0.29158	na	na
BC031062.1	IOH27218	DEAD (Asp-Glu-Ala-Asp) box polypeptide 20 (DDX20)	DDX20	18	2	11	3776.2	0	0	1208.84	4.81951	1525.33	316.49	-1.03478	-8.82267	0.30419	0.00084	0.18761	1	0.51483	1.87616	na	na
BC033088.1	IOH23217	lamin A/C (LMNA)	LMNA	23	4	19	25633.6	0	0	1206.09	15.8388	1287.37	81.2796	-1.01041	-14.1558	0.21104	-0.11693	0.211794	1	0.41123	1.83223	na	na
BC040693.1	IOH26345	CD53 molecule (CD53)	CD53	8	16	7	2240.67	0	0	1205.13	0.182339	-268.745	-1473.88	-5.00703	-1.44978	-0.39805	-0.89559	1	1	-0.4489	-0.44852	na	na
NM_005710.1	IOH13398	polyglutamine binding protein 1 (PQBP1), transcript variant 1	PQBP1	23	12	11	18569.9	0	0	1202.41	17.909	1273.52	71.111	-0.81628	-23.1604	0.20563	-0.12202	0.189732	1	0.34304	5.79386	na	na
NM_152332.2	IOH27272	tandem C2 domains, nuclear (TC2N)	MTAC2D1	4	2	15	4619	0	0	1202.33	5.24791	1485.37	283.041	-0.19984	-3.96913	0.28855	-0.01591	0.0942787	1	0.11167	0.53111	na	na
NM_021728.2	IOH21928	orthodenticle homeobox 2 (OTX2), transcript variant 1	OTX2	6	4	21	1524.44	0	0	1201.83	7.7059	1381.06	179.22	-1.25037	-14.6818	0.24772	-0.06789	0.133195	1	0.23546	2.38768	na	na
NM_017563.1	IOH43886	Interleukin-17 receptor D	IL17RD	8	8	3	10018.7	0	0	1201.54	-18.0849	1138.58	-62.9573	-1.71522	-48.8681	0.15281	-0.18915	0.270721	1	0.41103	-0.0499	na	na
BC041174.1	IOH26249	cytochrome P450, family 2, subfamily B, polypeptide 7 pseudogene 1 (CYP2B7P1)	CYP2B7P1	16	4	11	2508.94	0	0	1199.49	236.188	1204.59	5.10015	-0.75785	-8.99756	0.17865	-0.15507	0.182572	1	0.25977	4.9695	na	na
BC035721.1	IOH28747	mitochondrial GTPase 1 homolog (S. cerevisiae) (MTG1)	MTG1	24	16	13	3363.14	0	0	1198.53	0.288458	-485.88	-1684.4	-1.76952	0.06678	-0.48303	-1.001	1	1	-0.12378	-0.10249	na	na
NM_014372.1	IOH11235	ring finger protein 11 (RNF11)	RNF11	10	20	5	19339.5	0	0	1198.49	16.1453	1277.62	79.133	-0.14341	-32.2486	0.20724	-0.118	0.126129	1	0.10484	0.81234	na	na
BC003555.1	IOH4980	nucleolar complex associated 2 homolog (S. cerevisiae) (NOC2L)	NOC2L	11	5	9	21457.2	0	0	1193.63	6.82309	1398.61	204.982	-0.83383	-7.38521	0.25459	-0.05499	0.128488	1	0.22914	1.48421	na	na
PV4313		mitogen-activated protein kinase kinase kinase 8 (MAP3K8)	MAP3K8	2	15	19	10946.2	0	0	1193.46	-3.40136	922.306	-271.158	-2.02593	-3.83405	0.06816	-0.29339	0.661267	1	0.6214	-0.24428	na	na
BC013107.1	IOH11160	WD repeat-containing protein 42A	WDR42A	18	5	11	7448.69	0	0	1193.19	8.81069	1345.95	152.763	-1.2982	-10.8042	0.23398	-0.08113	0.282586	1	0.58358	0.82487	na	na
NM_012094.3	IOH42322	peroxiredoxin 5 (PRDX5), nuclear gene encoding mitochondrial protein, transcript variant 1	PRDX5	14	7	21	55613.2	0	0	1192.7	11.5523	1305.73	113.028	-1.18139	-12.1418	0.21823	-0.10104	0.185754	1	0.35834	0.27376	na	na
NM_033506.1	IOH40035	F-box protein 24 (FBXO24), transcript variant 1	FBXO24	23	6	3	2410.48	0	0	1191.53	13.7471	1285	93.474	-0.03584	-23.7454	0.21012	-0.11082	0.120552	1	0.08261	6.59963	na	na
BC036767.1	IOH22101	RIB43A domain with coiled-coils 1 (RIBC1)	RIBC1	7	20	21	5514.39	0	0	1189.17	8.51179	1347.48	158.308	-0.75009	-13.4688	0.23458	-0.07837	0.147967	1	0.26793	2.34433	na	na
NM_181726.1	IOH43299	ankyrin repeat domain 37 (ANKRD37)	ANKRD37	8	7	11	17309.7	0	0	1188.77	-0.914473	567.83	-620.936	-3.29767	-3.42163	-0.0706	-0.46852	1	1	0.3956	-0.56667	na	na
BC057759.1	IOH29260	Ras-GEF domain-containing family member 1C	RASGEF1C	18	17	13	2556.63	0	0	1187.62	5.38297	1458.59	270.963	-3.24756	-6.38241	0.27807	-0.02196	1	1	1.26607	0.976	na	na
NM_002435.1	IOH26367	mannose phosphate isomerase (MPI)	MPI	46	2	21	18668.1	0	0	1187.06	0.338148	-606.485	-1793.55	-2.73773	-0.94013	-0.53024	-1.05565	1	1	-0.54696	-0.18636	na	na
BC067755.1	IOH40120	potassium channel tetramerisation domain containing 18 (KCTD18)	KCTD18	19	6	17	39495.6	0	0	1186.99	3.91115	1594.72	407.738	-0.18172	-1.78338	0.33135	0.04652	0.0962915	1	0.21372	0.35865	na	na
BC040183.2	IOH27627	Rap guanine nucleotide exchange factor (GEF) 4 (RAPGEF4)	RAPGEF4	11	2	17	23209.6	0	0	1186.76	20.9016	1246.39	59.6313	-1.515	-12.4256	0.19501	-0.12777	0.224811	1	0.40866	2.46721	na	na
NM_001545.1	IOH11951	immature colon carcinoma transcript 1 (ICT1)	ICT1	6	6	11	14302.4	0	0	1183.46	5.32101	1457.35	273.886	-1.04566	-7.78705	0.27758	-0.02049	0.109297	1	0.18114	0.33597	na	na
BC017785.1	IOH12191	protein tyrosine phosphatase, non-receptor type 22 (lymphoid) (PTPN22)	PTPN22	8	3	15	10683.4	0	0	1182.89	-8.65491	1060.37	-122.516	-1.56609	-20.2291	0.1222	-0.21897	0.265849	1	0.32722	-1.02936	na	na
NM_033046.1	IOH10325	rhotekin (RTKN), transcript variant 2	RTKN	35	14	21	30052	0	0	1182.34	-0.310017	279.802	-902.538	-7.39845	-1.88387	-0.18334	-0.60952	1	1	1.76341	-0.67535	na	na
NM_002753.2		mitogen-activated protein kinase 10 (MAPK10), transcript variant 1	MAPK10	1	10	5	15255.5	0	0	1182.08	1.8464	2578.66	1396.59	0.26817	-1.13357	0.71649	0.54164	0.0287444	0.149739	0.05573	0.38397	na	na
NM_005639.1	IOH29114	synaptotagmin I (SYT1)	SYT1	20	9	9	10579.1	0	0	1181.81	12.0777	1288.49	106.683	-1.22075	-10.6808	0.21149	-0.10421	0.216584	1	0.42323	1.15345	na	na
NM_017817.1	IOH12515	RAB20, member RAS oncogene family (RAB20)	RAB20	26	3	3	50910.5	0	0	1180.33	8.321	1341.55	161.225	-0.11003	-5.97399	0.23225	-0.0769	0.10594	1	0.05367	1.24246	na	na
NM_199054.1	IOH37765	MAP kinase interacting serine/threonine kinase 2 (MKNK2), transcript variant 2	MKNK2	25	7	1	20044.3	0	0	1178.29	1.66956	2938.09	1759.81	-0.32347	0.17156	0.85718	0.72351	0.0334181	0.0561083	0.30841	0.06426	na	na
BC028601.2	IOH11626	solute carrier family 4, anion exchanger, member 2 (erythrocyte membrane protein band 3-like 1) (SLC4A2)	SLC4A2	47	20	19	2134.22	0	0	1174.09	-23.5065	1126.18	-47.9092	-1.16986	-1479.7	0.14796	-0.18162	0.30282	1	0.45519	-3.13735	na	na
NM_018138.1	IOH11055	TBCC domain containing 1 (TBCCD1)	TBCCD1	22	20	5	3435.59	0	0	1173.27	30.2846	1213.34	40.0645	-2.94279	-6.17859	0.18207	-0.13756	0.575376	1	0.76821	1.14706	na	na
NM_004804.1	IOH3935	cytosolic iron-sulfur protein assembly 1 homolog (S. cerevisiae) (CIAO1)	CIAO1	21	18	9	14943.2	0	0	1173.02	7.99379	1340.74	167.723	-0.45441	-9.26224	0.23194	-0.07364	0.131497	1	0.19221	2.18497	na	na
BC028120.1	IOH11613	ring finger protein 32 (RNF32)	RNF32	7	2	13	9759.83	0	0	1172.9	7.28062	1359.65	186.75	-0.36751	-15.2006	0.23934	-0.06412	0.119118	1	0.14817	3.25244	na	na
BC047016.1	IOH26591	FCH and double SH3 domains 1 (FCHSD1)	FCHSD1	14	3	1	18162.2	0	0	1171.67	4.8859	1473.19	301.519	-2.26018	-7.0337	0.28378	-0.00665	0.35565	1	0.73767	1.3376	na	na
NM_015942.3	IOH45791	MTERF domain containing 1 (MTERFD1)	MTERFD1	17	8	21	4691.7	0	0	1171.58	6.79597	1373.72	202.137	-0.76073	-7.40873	0.24485	-0.05642	0.134995	1	0.23708	2.14298	na	na
NM_006869.1	IOH21856	centaurin, alpha 1 (CENTA1)	CENTA1	18	12	15	11848.1	0	0	1171.34	5.02562	1462.31	290.97	0.14123	-3.43949	0.27952	-0.01193	0.0962282	1	0.10459	0.26351	na	na
NM_139240.2	IOH27365	chromosome 1 open reading frame 105 (C1orf105)	C1orf105	11	3	3	11492.9	0	0	1170.56	-4.49886	957.687	-212.873	-2.82114	-14.2524	0.08201	-0.26421	0.782802	1	0.71236	-0.54019	na	na
NM_145025.1	IOH10918	chromosome 6 open reading frame 199 (C6orf199)	C6orf199	14	14	11	8523.25	0	0	1168.54	-12.5533	1082.32	-86.218	-1.082	-15.1285	0.13079	-0.20079	0.223125	1	0.25187	-3.98392	na	na
NM_000286.1	IOH27257	peroxisomal biogenesis factor 12 (PEX12)	PEX12	28	12	19	3823.88	0	0	1168.36	-8.35034	1043.41	-124.954	-0.6296	-3.26479	0.11556	-0.22019	0.188347	1	0.10201	-0.04205	na	na
NM_024038.2	IOH5926	chromosome 19 open reading frame 43 (C19orf43)	C19orf43	24	5	15	55687.3	0	0	1167.39	14.1589	1256.1	88.7147	-1.28667	-44.6257	0.19881	-0.11321	0.256426	1	0.47991	2.05646	na	na
NM_002391.1	IOH13794	midkine (neurite growth-promoting factor 2) (MDK), transcript variant 3	MDK	5	5	1	13332.5	0	0	1166.29	11.1453	1281.25	114.959	-1.67949	-14.1512	0.20866	-0.10007	0.289637	1	0.55231	2.57618	na	na
BC014928.1	IOH10102	MYC-induced nuclear antigen	MINA	24	15	1	21386.5	0	0	1165.58	-6.45499	1009.23	-156.349	-0.45241	-13.0082	0.10218	-0.23591	0.209311	1	0.12725	-3.88701	na	na
NM_001622.1	IOH2128	alpha-2-HS-glycoprotein (AHSG)	AHSG	11	5	21	9532.75	0	0	1165.58	0.411661	-815.553	-1981.13	-1.98766	-0.49584	-0.61208	-1.14957	1	1	-0.34986	-0.21558	na	na
NM_018153.2	IOH12656	anthrax toxin receptor 1 (ANTXR1), transcript variant 3	ANTXR1	22	15	5	2073.14	0	0	1165.41	-1.85705	757.505	-407.907	-2.63845	-399.574	0.00365	-0.36186	0.518799	1	0.32459	-1.46439	na	na
NM_022480.2	IOH21555	kelch-like 25 (Drosophila) (KLHL25)	KLHL25	22	5	3	0	0	0	1165.33	-1.24497	646.242	-519.083	-3.79902	-25.1132	-0.0399	-0.41753	1	1	0.61924	-0.1431	na	na
NM_000891.2	IOH35746	potassium inwardly-rectifying channel, subfamily J, member 2 (KCNJ2)	KCNJ2	21	19	11	2379.91	0	0	1163.69	-2.78091	855.911	-307.781	-0.69543	-9.0708	0.04217	-0.31173	0.279039	1	0.09975	-2.64469	na	na
BC013031.1	IOH13433	Pleckstrin homology-like domain family B member 1	PHLDB1	29	14	9	38209.6	0	0	1161.2	19.3332	1224.53	63.3385	-0.85636	-21.1486	0.18646	-0.12591	0.229533	1	0.40129	3.703	na	na
NM_031305.1	IOH38124	Rho GTPase activating protein 24 (ARHGAP24), transcript variant 2	ARHGAP24	44	7	11	13202.2	0	0	1160.37	4.94231	1454.71	294.338	-0.98514	-3.0651	0.27655	-0.01025	0.175781	1	0.43998	0.48022	na	na
BC000337.2	IOH3577	glucose-6-phosphate dehydrogenase (G6PD)	G6PD	28	8	9	23151.9	0	0	1159.99	-24.1252	1113.82	-46.1683	-0.66856	-8.84677	0.14311	-0.18074	0.175876	1	0.14216	-0.50226	na	na
NM_203370.1	IOH40905	chromosome 3 open reading frame 54 (C3orf54)	C3orf54	20	6	9	15007.7	0	0	1159.27	8.60116	1311.79	152.513	-1.7813	-6.51042	0.22061	-0.08126	0.319147	1	0.6122	0.56814	na	na
BC012842.1	IOH10512	Obg-like ATPase 1 (GTPBP9)	GTPBP9	3	12	11	18352.9	0	0	1156.49	-15.2055	1085.12	-71.3639	-1.10165	-33.1348	0.13188	-0.19336	0.18162	1	0.12932	-1.26967	na	na
NM_001311.2	IOH5361	Cysteine-rich protein 1	CRIP1	22	7	3	55666	0	0	1156.22	-8.21498	1030.75	-125.472	-1.50383	-13.9551	0.1106	-0.22045	0.20619	1	0.14462	-2.79753	na	na
BC009010.1	IOH3292	Uncharacterized protein C6orf142 homolog	C6orf142	14	12	19	18586.2	0	0	1155.76	9.13004	1297.91	142.159	-0.20315	-16.9438	0.21518	-0.08645	0.113055	1	0.05287	2.31884	na	na
NM_138349.2	IOH45741	Tumor protein p53-inducible protein 13	TP53I13	17	8	19	11043.3	0	0	1155.55	-18.9752	1097.7	-57.8494	-0.37626	-93.7502	0.13681	-0.18659	0.147388	1	0.00435	-3.76223	na	na
NM_145006.1	IOH10868	sushi domain containing 3 (SUSD3)	SUSD3	7	13	17	1785.9	0	0	1155.17	-13.4132	1075.02	-80.1465	-2.59771	-19.4006	0.12793	-0.19776	0.74577	1	0.77366	-4.09311	na	na
BC029566.1	IOH21579	Doublesex- and mab-3-related transcription factor B1	DMRTB1	3	15	3	32440	0	0	1155.1	1132.51	1156.12	1.02085	-1.03542	-7.43972	0.15968	-0.15712	0.163987	1	0.14509	21.9869	na	na
NM_031446.2	IOH12400	Uncharacterized protein C18orf21	C18orf21	25	12	3	1777.29	0	0	1154.53	-3.15389	876.592	-277.94	-0.36597	-2.82597	0.05026	-0.29678	0.232929	1	0.00958	-0.18002	na	na
NM_021117.1	IOH27709	cryptochrome 2 (photolyase-like) (CRY2)	CRY2	24	9	5	17490.2	0	0	1154.02	50.5659	1177.3	23.2825	-0.44141	-67.9769	0.16797	-0.14597	0.165723	1	0.17447	13.1042	na	na
NM_017411.2	IOH10903	survival of motor neuron 2, centromeric (SMN2), transcript variant d	SMN2	24	5	17	35975.1	0	0	1153.37	3.72325	1576.89	423.525	0.13092	-4.17892	0.32437	0.05443	0.0772467	1	0.05881	0.64401	na	na
NM_002787.1	IOH26683	proteasome (prosome, macropain) subunit, alpha type, 2 (PSMA2)	PSMA2	44	17	13	16232.3	0	0	1151.88	4.99147	1440.46	288.585	0.14187	-4.64591	0.27097	-0.01313	0.0955141	1	0.07977	0.98746	na	na
NM_032846.2	IOH13473	RAB2B, member RAS oncogene family (RAB2B)	RAB2B	22	12	7	25722.7	0	0	1151.66	6.12528	1376.36	224.702	-0.76974	-4.15218	0.24588	-0.04512	0.100866	1	0.05516	0.30497	na	na
BC017789.1	IOH13662	cysteine and histidine-rich domain (CHORD)-containing 1 (CHORDC1)	CHORDC1	22	5	17	41553.5	0	0	1151.63	5.33541	1417.27	265.634	-1.38109	-4.86109	0.26189	-0.02462	0.138793	1	0.28896	1.11116	na	na
NM_181738.1	IOH39994	peroxiredoxin 2 (PRDX2), nuclear gene encoding mitochondrial protein, transcript variant 3	PRDX2	29	6	5	20114.6	0	0	1151.37	0.226955	-338.024	-1489.39	-2.15226	-0.46675	-0.42517	-0.90336	1	1	-0.40145	-0.29996	na	na
BC002733.2	IOH5365	chromosome 1 open reading frame 77 (C1orf77)	C1orf77	25	3	7	52500	0	0	1150.05	-12.9458	1067.59	-82.466	-2.44986	-11.2832	0.12502	-0.19892	0.706189	1	0.75139	-1.91102	na	na
NM_145245.1	IOH12245	ecotropic viral integration site 5-like (EVI5L)	EVI5L	5	15	7	42313.9	0	0	1147.6	3.14172	1683.43	535.832	-0.46046	-4.06147	0.36607	0.11066	0.0899685	1	0.23773	1.05858	na	na
NM_032517.3	IOH10985	lysozyme-like 1 (LYZL1)	LYZL1	22	6	1	3866.46	0	0	1146.22	8.04618	1308.9	162.673	-2.17335	-4.6296	0.21948	-0.07618	0.264706	1	0.53172	0.31289	na	na
NM_197964.1	IOH7576	chromosome 7 open reading frame 55 (C7orf55)	C7orf55	16	2	21	18494.3	0	0	1146.08	-4.69887	944.977	-201.107	-1.37106	-3.63422	0.07703	-0.25832	0.364836	1	0.37286	-0.77017	na	na
PV3873		epidermal growth factor receptor (erythroblastic leukemia viral (v-erb-b) oncogene homolog, avian) (EGFR), transcript variant 1; mutant protein:EGFR L861Q	EGFR L861Q	7	15	21	9884.18	0	1	1145.56	1.12611	10229.4	9083.84	0.79172	0.84087	3.71112	4.39063	0.0017598	0.0020216	0.03053	0.01777	na	na
NM_003318.3	IOH4197	TTK protein kinase (TTK)	TTK	21	21	3	6855.73	0	0	1145.43	2.00013	2290.72	1145.28	0.37706	-0.53946	0.60377	0.41582	0.0358844	0.198528	0.04548	0.3277	na	na
BC017423.1	IOH12806	mesoderm induction early response 1 homolog (Xenopus laevis) (MIER1)	MIER1	11	17	13	24335.2	0	0	1145.11	-7.96289	1017.35	-127.761	-1.24152	-45.3282	0.10536	-0.22159	0.239729	1	0.22119	-0.68334	na	na
NM_178571.2	IOH26524	hypothetical protein MGC51025 (MGC51025)	MGC51025	27	9	11	12929.7	0	0	1144.83	5.37701	1406.39	261.556	-0.04367	-7.1477	0.25763	-0.02666	0.099132	1	0.0726	0.85718	na	na
BC040141.1	IOH26192	nuclear receptor subfamily 2, group C, member 1 (NR2C1)	NR2C1	28	4	13	8840.91	0	0	1144.61	-6.38046	989.527	-155.087	-0.68744	-4.82308	0.09446	-0.23528	0.207543	1	0.09605	-0.90878	na	na
BC000974.2	IOH3026	WDR45-like (WDR45L)	WDR45L	27	3	5	18799.2	0	0	1143.61	7.37229	1323.08	179.466	-1.08612	-24.108	0.22503	-0.06777	0.196402	1	0.4008	3.72351	na	na
NM_006454.2	IOH45932	MAX dimerization protein 4 (MXD4)	MXD4	18	8	17	14703.1	0	0	1142.65	6.31391	1357.68	215.03	-0.98302	-12.1228	0.23857	-0.04996	0.218035	1	0.47687	2.06405	na	na
NM_002822.3	IOH40883	twinfilin, actin-binding protein, homolog 1 (Drosophila) (TWF1)	TWF1	15	6	9	37842.8	0	0	1142.49	3.79286	1551.57	409.075	-1.02843	-2.44728	0.31446	0.0472	0.160785	1	0.45919	0.47032	na	na
NM_016025.2	IOH4369	methyltransferase like 9 (METTL9), transcript variant 1	METTL9	19	16	17	33458.5	0	0	1141.95	0.438613	-892.21	-2034.16	-0.85474	-1.18319	-0.64208	-1.17612	1	1	-0.24006	-0.61195	na	na
NM_002399.2	IOH13086	Meis homeobox 2 (MEIS2), transcript variant f	MEIS2	8	5	7	24030.8	0	0	1141.76	-6.79457	995.275	-146.481	-1.1506	-18.3413	0.09671	-0.23097	0.227032	1	0.16113	-1.52552	na	na
BC009009.1	IOH3263	phospholipase C, beta 2 (PLCB2)	PLCB2	39	15	3	6438.86	0	0	1140.94	-0.134724	135.463	-1005.48	-26.1389	0.11328	-0.23983	-0.66107	1	1	2.40528	-0.06429	na	na
BC025278.1	IOH14045	androgen-induced 1 (AIG1)	AIG1	39	16	21	6493.78	0	0	1140.58	-0.457262	357.892	-782.686	-5.80753	-0.29281	-0.15276	-0.54951	1	1	0.80981	-0.13289	na	na
BC021992.1	IOH13921	protein-kinase, interferon-inducible double stranded RNA dependent inhibitor, repressor of (P58 repressor) (PRKRIR)	PRKRIR	8	17	5	19453.2	0	0	1139.08	-0.755822	490.337	-648.747	-9.83708	-3.88501	-0.10093	-0.48245	1	1	2.18978	-0.75248	na	na
BC008145.1	IOH3304	APEX nuclease (multifunctional DNA repair enzyme) 1 (APEX1)	APEX1	13	14	21	16561.1	0	0	1138.14	-1.12975	603.741	-534.402	-4.66499	-1.56497	-0.05654	-0.4252	1	1	0.89031	-0.15373	na	na
NM_030768.2	IOH12865	integrin-linked kinase-associated serine/threonine phosphatase 2C (ILKAP)	ILKAP	5	5	9	41479.3	0	0	1136.69	-24.0331	1091.28	-45.4075	-1.34797	-90.5243	0.13429	-0.18036	0.280971	1	0.3868	-12.0485	na	na
NM_080862.1	IOH6956	SPRY domain-containing SOCS box protein 4	SPSB4	13	21	21	15262.3	0	0	1134.03	4.27346	1480.46	346.432	-0.2834	-3.59621	0.28663	0.01583	0.0937083	1	0.10338	0.74303	na	na
BC052806.1	IOH28971	mitochondrial ribosomal protein L55 (MRPL55)	MRPL55	24	17	1	5302.4	0	0	1132.73	7.39966	1309.73	176.999	-1.90908	-16.1378	0.2198	-0.069	0.406215	1	0.70212	1.93951	na	na
NM_007002.1	IOH13967	adhesion regulating molecule 1 (ADRM1), transcript variant 1	ADRM1	29	16	21	9527.34	0	0	1130.05	-0.59247	420.43	-709.623	-1.18987	-0.95359	-0.12829	-0.51293	1	1	0.08906	-0.25319	na	na
NM_003942.1		Ribosomal protein S6 kinase alpha-4	RPS6KA4	12	10	5	14382.6	0	0	1129.76	2.36272	1958.82	829.051	-0.4116	-0.37388	0.47387	0.25748	0.065782	0.266853	0.23186	0.12618	na	na
BC041099.1	IOH25949	nudix (nucleoside diphosphate linked moiety X)-type motif 12 (NUDT12)	NUDT12	12	4	3	36095.2	0	0	1127.92	5.20791	1395.97	268.048	-0.33167	-2.8594	0.25356	-0.02341	0.106728	1	0.11154	0.13762	na	na
NM_006877.1	IOH6246	guanosine monophosphate reductase (GMPR)	GMPR	6	8	13	11688.9	0	0	1127.86	2.89084	1724.35	596.487	-0.60124	-4.75522	0.38209	0.14103	0.0673345	1	0.08666	0.57938	na	na
NM_004944.1	IOH14823	Deoxyribonuclease gamma	DNASE1L3	8	21	5	4803.49	0	0	1127.37	-8.11053	1003.63	-123.744	-1.79246	-24.9375	0.09999	-0.21959	0.321058	1	0.36907	-2.25687	na	na
NM_153364.1	IOH27498	family with sequence similarity 71, member C (FAM71C)	FAM71C	32	5	17	27723.6	0	0	1126.89	7.93107	1289.48	162.585	-1.41365	-10.3438	0.21187	-0.07622	0.176815	1	0.31836	2.46301	na	na
BC026961.1	IOH22837	microphthalmia-associated transcription factor (MITF)	MITF	22	2	13	4276.1	0	0	1125.71	4.07168	1492.19	366.481	-1.78932	-4.69987	0.29122	0.02587	0.174005	1	0.45963	1.2312	na	na
NM_018285.1	IOH10307	IMP3, U3 small nucleolar ribonucleoprotein, homolog (yeast) (IMP3)	IMP3	11	17	11	11621.2	0	0	1124.92	-108.823	1114.67	-10.243	-0.47325	-40.694	0.14345	-0.16276	0.14452	1	0.01211	-55.9735	na	na
NM_017594.2	IOH5904	DIRAS family, GTP-binding RAS-like 2 (DIRAS2)	DIRAS2	2	12	19	25280.2	0	0	1124.67	-17.899	1065.16	-59.5098	-0.11666	-59.9468	0.12407	-0.18742	0.163298	1	0.03382	-0.9982	na	na
NM_032786.1	IOH13275	zinc finger CCCH-type containing 10 (ZC3H10)	ZC3H10	7	4	21	31160.8	0	0	1122.64	12.3107	1221.9	99.2549	-1.01164	-10.4385	0.18542	-0.10793	0.197137	1	0.31894	0.01317	na	na
NM_005180.1	IOH13688	BMI1 polycomb ring finger oncogene (BMI1)	BMI1	4	15	9	29961.8	0	0	1121.97	9.81359	1249.27	127.299	-0.52811	-20.0705	0.19614	-0.09388	0.144994	1	0.16522	6.16195	na	na
NM_023931.1	IOH3950	zinc finger protein 747 (ZNF747)	ZNF747	15	10	5	6345.6	0	0	1121.94	-5.79775	956.895	-165.046	-0.76262	-12.4748	0.08169	-0.24027	0.274908	1	0.22968	-0.7758	na	na
BC037780.2	IOH27748	Glutamate decarboxylase 1	GAD1	1	17	15	37338.6	0	0	1120.26	55.6249	1140.77	20.5083	-0.33058	-345.941	0.15366	-0.14736	0.137562	1	0.00998	6.5493	na	na
NM_001021.2	IOH27847	ribosomal protein S17 (RPS17)	RPS17	10	16	11	7622.27	0	0	1119.93	-8.51084	1002.17	-117.752	-0.2815	-12.2784	0.09942	-0.21658	0.195129	1	0.07195	-3.03108	na	na
NM_152715.1	IOH21462	Tubulin-specific chaperone cofactor E-like protein	TBCEL	1	13	1	23654.4	0	0	1119.87	8.98567	1260.1	140.235	-1.98645	-16.6287	0.20038	-0.08741	0.321774	1	0.58272	2.04697	na	na
NM_138353.1	IOH13957	DDB1- and CUL4-associated factor 15	LOC90379	12	16	21	11280.9	0	0	1119.21	-0.110888	111.719	-1007.5	-196.456	-0.34399	-0.24913	-0.66207	1	1	9.52856	-0.21067	na	na
NM_007256.1	IOH26047	solute carrier organic anion transporter family, member 2B1 (SLCO2B1)	SLCO2B1	22	20	9	4322.05	0	0	1119.07	-2.33524	783.542	-335.529	-2.86999	-62.9881	0.01384	-0.32563	0.60831	1	0.44128	-0.86912	na	na
NM_152321.1	IOH22595	Endoplasmic reticulum resident protein ERp27	ERP27	24	21	5	16277.3	0	0	1118.73	6.08584	1338.7	219.97	-0.05575	-13.4443	0.23114	-0.04749	0.11078	1	0.08088	1.9932	na	na
BC015674.1	IOH13800	Tripartite motif-containing protein 16	TRIM16	47	4	19	15319.9	0	0	1117.61	-2.05943	752.308	-365.3	-1.53144	-5.78549	0.00161	-0.34053	0.671818	1	0.4499	-1.09045	na	na
BC055088.1	IOH29459	39S ribosomal protein L21, mitochondrial	MRPL21	18	21	9	6291.48	0	0	1116.91	5.39875	1370.83	253.916	0.29443	-6.5431	0.24372	-0.03049	0.0994276	1	0.03984	0.91946	na	na
NM_005586.2	IOH6705	MyoD family inhibitor (MDFI)	MDFI	15	12	7	16287.1	0	0	1116.31	165.033	1123.12	6.8054	-0.90709	-18.1634	0.14676	-0.15421	0.239761	1	0.33361	11.3867	na	na
NM_003959.1	IOH60041	Huntingtin-interacting protein 1-related protein	HIP1R	7	18	19	16462.9	0	0	1115.31	-311.943	1111.75	-3.56395	-1.76253	-69.5966	0.14231	-0.15941	0.359495	1	0.52253	-33.5082	na	na
NM_197939.1	IOH6611	RING finger protein 135	RNF135	47	21	13	50257.2	0	0	1115.04	-0.999212	557.302	-557.741	-1.28816	-3.97799	-0.07472	-0.43688	0.80417	1	0.22424	-0.94284	na	na
BC022231.1	IOH10619	Ets2 repressor factor (ERF)	ERF	48	13	1	10000	0	0	1114.71	8.97697	1254.45	139.741	-0.5268	-12.3254	0.19817	-0.08766	0.140376	1	0.1501	2.35389	na	na
NM_005412.2	IOH10529	serine hydroxymethyltransferase 2 (mitochondrial) (SHMT2)	SHMT2	5	3	21	19207.4	0	0	1114.58	5.68428	1352.53	237.941	-0.04841	-10.5866	0.23655	-0.03848	0.102726	1	0.04377	2.58902	na	na
PV3690		serine/threonine protein kinase MST4 (MST4), transcript variant 3	MST4	7	15	15	24399.6	0	0	1114	0.347252	-592.633	-1706.63	-1.29289	-0.63432	-0.52482	-1.01214	1	1	-0.16697	-0.36233	na	na
BC100813.1	IOH63506	Putative T-complex protein 1 subunit theta-like 2	CCT8L2	4	21	7	14749.6	0	0	1112.6	5.44933	1362.66	250.061	-0.52354	-3.87602	0.24052	-0.03242	0.127328	1	0.19235	0.34683	na	na
BC049366.1	IOH26745	dystrobrevin, beta (DTNB)	DTNB	44	2	21	2263.1	0	0	1111.98	618.255	1113.79	1.8015	-4.79067	-2173.99	0.14311	-0.15673	1	1	1.56353	85.4412	na	na
NM_030772.1	IOH26484	gap junction protein, alpha 10, 59kDa (GJA10)	GJA10	4	4	9	5394.1	0	0	1111.25	7.37844	1285.46	174.219	-0.2596	-6.56096	0.2103	-0.07039	0.121175	1	0.08651	0.88512	na	na
NM_019895.1	IOH11450	claudin domain containing 1 (CLDND1), transcript variant 2	CLDND1	22	12	15	2842.79	0	0	1106.12	-10.1082	1006.54	-99.5769	-2.48687	-9.50065	0.10112	-0.20748	0.40719	1	0.48873	-0.40188	na	na
NM_144589.2	IOH26668	catechol-O-methyltransferase domain containing 1 (COMTD1)	COMTD1	22	18	13	10227.1	0	0	1105.02	-2.45326	785.024	-319.993	-2.25868	-49.5668	0.01442	-0.31784	0.397205	1	0.21278	-0.88481	na	na
XM_371311.3	IOH42993	PREDICTED: Homo sapiens hypothetical protein FLJ36032 (FLJ36032)	FLJ36032	10	7	13	33528.4	0	0	1104.25	6.68385	1298.53	194.279	-0.97169	-18.1102	0.21542	-0.06035	0.192624	1	0.37158	3.20097	na	na
BC041831.1	IOH27713	transducin-like enhancer of split 3 (E(sp1) homolog, Drosophila) (TLE3)	TLE3	10	9	13	16257.9	0	0	1104	206.625	1109.37	5.369	-0.736	-37.8235	0.14138	-0.15493	0.211291	1	0.24891	22.775	na	na
NM_002608.1	IOH22794	platelet-derived growth factor beta polypeptide (simian sarcoma viral (v-sis) oncogene homolog) (PDGFB), transcript variant 1	PDGFB	9	14	19	24136.4	0	0	1103.76	24.4286	1150.88	47.1118	-0.59716	-20.2965	0.15762	-0.13404	0.167965	1	0.15448	1.45236	na	na
NM_152285.1	IOH21698	arrestin domain containing 1 (ARRDC1)	ARRDC1	1	5	3	23837.5	0	0	1102.63	4.21949	1445.12	342.486	-0.57775	-3.69298	0.27279	0.01386	0.111135	1	0.18103	0.19141	na	na
BC042628.1	IOH27650	serpin peptidase inhibitor, clade E (nexin, plasminogen activator inhibitor type 1), member 2 (SERPINE2)	SERPINE2	16	3	3	15722.2	0	0	1101.05	-15.4266	1034.02	-67.0284	-0.8472	-8.30505	0.11189	-0.19119	0.237736	1	0.23552	-3.35176	na	na
NM_152318.1	IOH21631	chromosome 12 open reading frame 45 (C12orf45)	C12orf45	25	5	5	23823.9	0	0	1101.02	8.09809	1256.13	155.115	-0.18995	-9.68749	0.19882	-0.07996	0.127174	1	0.08792	0.22387	na	na
BC050432.1	IOH26694	staufen, RNA binding protein, homolog 1 (Drosophila) (STAU1)	STAU1	44	3	21	16882.1	0	0	1100.92	5.35395	1353.77	252.855	0.23572	-12.1512	0.23704	-0.03102	0.101508	1	0.03684	3.3506	na	na
NM_005965.2		Myosin light chain kinase, smooth muscle	MYLK	12	10	1	5646.29	0	0	1099.73	-4.39541	895.903	-203.827	-1.50424	-2.41188	0.05782	-0.25968	0.329464	1	0.25842	-0.09847	na	na
NM_033082.1	IOH7469	Nuclear protein Hcc-1	CIP29	23	8	3	25407.2	0	0	1097.66	4.3499	1425.33	327.668	-0.79688	-5.48388	0.26505	0.00643	0.157693	1	0.36446	1.06573	na	na
XM_293034.2	IOH41557	UPF0566 protein	LOC344405	13	8	17	55346.6	0	0	1097.21	8.92026	1235.74	138.532	-2.49915	-8.94064	0.19084	-0.08826	0.491048	1	0.72769	1.88666	na	na
NM_014477.2	IOH22106	chromosome 20 open reading frame 10 (C20orf10)	C20orf10	18	5	9	4065.5	0	0	1096.56	7.28743	1270.96	174.405	-1.09399	-13.3433	0.20463	-0.07031	0.26304	1	0.50251	1.81763	na	na
NM_153819.1	IOH52442	RAS guanyl releasing protein 2 (calcium and DAG-regulated) (RASGRP2), transcript variant 2, mRNA.	RASGRP2	36	18	9	16311.1	0	0	1096.05	1.99778	2194.55	1098.49	-0.03525	-0.07438	0.56613	0.39239	0.047924	0.155626	0.17786	0.1301	na	na
NM_014296.2	IOH39472	calpain 7 (CAPN7)	CAPN7	23	5	17	11957.4	0	0	1095.5	3.19286	1595.08	499.577	0.07382	-3.37092	0.33149	0.09251	0.0799156	1	0.09682	0.69096	na	na
NM_005851.2	IOH5446	CDK2-associated protein 2 (CDK2AP2)	CDK2AP2	9	17	15	40332.1	0	0	1095.14	5.61947	1332.21	237.071	-1.41301	-3.27894	0.2286	-0.03893	0.232885	1	0.48988	0.19785	na	na
NM_003250.2	IOH5349	Thyroid hormone receptor alpha	THRA	38	21	5	33709.6	0	0	1094.38	-0.954226	534.373	-560.006	-2.4482	-2.42653	-0.08369	-0.43802	1	1	0.58499	-0.24679	na	na
BC068482.1	IOH40528	calmin (calponin-like, transmembrane) (CLMN)	CLMN	21	6	17	7026.2	0	0	1094.08	-3.09151	826.677	-267.402	-1.03955	-4.87084	0.03072	-0.29151	0.34356	1	0.18757	-1.14638	na	na
NM_002880.1	IOH10773	v-raf-1 murine leukemia viral oncogene homolog 1 (RAF1)	RAF1	40	20	9	6601.94	0	0	1093.84	-62.4608	1076.61	-17.2365	-0.22602	-125.648	0.12855	-0.16625	0.169964	1	0.07551	-12.3935	na	na
NM_021038.3	IOH26398	muscleblind-like (Drosophila) (MBNL1), transcript variant 1	MBNL1	2	2	13	10642.1	0	0	1093.24	13.2463	1182.52	89.2716	-0.34521	-4.07985	0.17	-0.11293	0.156454	1	0.14393	0.30802	na	na
BC013900.1	IOH27818	chromosome 12 open reading frame 41 (C12orf41)	C12orf41	3	17	5	39835.6	0	0	1093.17	6.89024	1278.76	185.589	-0.68759	-3.71883	0.20768	-0.0647	0.123735	1	0.09341	0.98941	na	na
NM_052819.1	IOH3124	caspase recruitment domain family, member 14 (CARD14), transcript variant 2	CARD14	22	13	5	5568.78	0	0	1089.8	-6.66053	947.537	-142.262	-1.7305	-17.1624	0.07803	-0.22886	0.253149	1	0.16767	-3.78563	na	na
BC060824.1	IOH29189	AT rich interactive domain 3B (BRIGHT-like) (ARID3B)	ARID3B	22	16	9	37566.6	0	0	1089.05	-5.16853	912.499	-176.549	-1.7136	-15.2488	0.06431	-0.24602	0.258356	1	0.13291	-1.08187	na	na
NM_201516.1	IOH45833	H2A histone family, member V (H2AFV), transcript variant 4	H2AFV	17	8	9	7098.25	0	0	1088.48	-6.9014	950.72	-137.758	-1.57534	-11.6622	0.07928	-0.2266	0.375264	1	0.39361	-1.06381	na	na
NM_014570.2	IOH5693	ADP-ribosylation factor GTPase activating protein 3 (ARFGAP3)	ARFGAP3	8	2	11	27438.9	0	0	1088.19	17.698	1153.36	65.169	-1.22093	-30.873	0.15859	-0.12499	0.199152	1	0.25973	7.86338	na	na
NM_016364.2	IOH12214	dual specificity phosphatase 13 (DUSP13), transcript variant 6	DUSP13	20	15	5	45255.5	0	0	1086.3	-0.36269	289.127	-797.175	-4.5152	-2.76791	-0.17968	-0.55676	1	1	0.33208	-0.8761	na	na
NM_181527.1	IOH43652	N-acetyltransferase 5	NAT5	20	22	1	21516.8	0	0	1084.56	-63.3782	1067.72	-16.8468	-0.95344	-81.9484	0.12507	-0.16606	0.236869	1	0.27063	-6.48072	na	na
NM_001001330.1	IOH40137	receptor accessory protein 3 (REEP3)	REEP3	35	6	7	4191.05	0	0	1084.35	5.10652	1348.4	264.056	0.24441	-5.90132	0.23494	-0.02542	0.10103	1	0.0281	1.44893	na	na
NM_004873.1	IOH26366	BCL2-associated athanogene 5 (BAG5), transcript variant 2	BAG5	16	3	1	20153.9	0	0	1083.66	-41.5374	1058.19	-25.4755	-0.42571	-11.4166	0.12134	-0.17038	0.183889	1	0.10476	-9.30851	na	na
NM_022788.2	IOH12543	purinergic receptor P2Y, G-protein coupled, 12 (P2RY12), transcript variant 1	P2RY12	22	13	7	2469.43	0	0	1083.19	-18.4907	1027.62	-55.5748	-1.91202	-7.82537	0.10938	-0.18545	0.265581	1	0.29202	-0.07113	na	na
NM_001526.2	IOH29555	hypocretin (orexin) receptor 2 (HCRTR2)	HCRTR2	12	17	3	9443.03	0	0	1082.18	-3.51002	842.228	-239.95	-2.62127	-1.83985	0.03681	-0.27777	0.644443	1	0.53477	-0.03264	na	na
BC036390.2	IOH22063	UDP-N-acetyl-alpha-D-galactosamine:polypeptide N-acetylgalactosaminyltransferase 4 (GalNAc-T4) (GALNT4)	GALNT4	2	5	13	5072.39	0	0	1082.04	-60.8185	1064.54	-17.5036	-0.05855	-15.2153	0.12383	-0.16639	0.158928	1	0.01416	-3.38158	na	na
NM_004966.2	IOH3987	heterogeneous nuclear ribonucleoprotein F (HNRPF), transcript variant 3	HNRPF	18	14	21	5415.6	0	0	1081.06	4.97962	1352.71	271.649	0.1802	-10.0762	0.23662	-0.02161	0.107784	1	0.07648	1.9873	na	na
BC045706.1	IOH25899	Zinc finger matrin-type protein 1	ZMAT1	15	20	9	1113.1	0	0	1081.04	0.227357	-318.106	-1399.14	-5.92155	0.09957	-0.41737	-0.85818	1	1	-0.63299	-0.04006	na	na
BC038113.1	IOH26873	C-Maf-inducing protein	CMIP	13	5	11	17055	0	0	1080.86	6.58715	1274.32	193.455	-1.6656	-4.65219	0.20594	-0.06076	0.249921	1	0.48137	0.54837	na	na
PV3370		megakaryocyte-associated tyrosine kinase (MATK), transcript variant 2	MATK	10	15	15	0	0	0	1080.21	-9.95574	981.613	-98.5977	-3.04157	-8.14994	0.09137	-0.20699	1	1	0.92366	-0.8003	na	na
NM_015370.1	IOH35430	chromosome 22 open reading frame 31 (C22orf31)	C22orf31	2	6	19	2641.8	0	0	1079.84	10.6584	1191.64	111.803	-1.57679	-7.04819	0.17358	-0.10165	0.339799	1	0.55856	2.23817	na	na
BC012183.1	IOH46141	Ubiquilin-like protein	UBQLNL	32	8	17	3179.19	0	0	1079.74	0.56108	-1380.25	-2459.99	-1.12186	-0.55692	-0.83311	-1.38934	1	1	-0.14112	-0.13388	na	na
NM_004143.2	IOH5542	Cbp/p300-interacting transactivator 1	CITED1	2	20	19	54879.9	0	0	1079.54	3.02269	1613.26	533.716	-0.03932	-1.59383	0.33861	0.10961	0.0813166	1	0.12293	0.51684	na	na
BC020647.1	IOH12765	coiled-coil domain containing 59 (CCDC59)	CCDC59	48	12	3	6197.6	0	0	1077.98	-5.69994	917.087	-160.894	-0.72437	-11.8347	0.06611	-0.23818	0.236977	1	0.08311	-2.06614	na	na
BC005823.1	IOH5772	Signal transducer and activator of transcription 6	STAT6	3	14	7	21002.2	0	0	1077.65	-47.669	1055.51	-22.1425	-3.38847	-20.4167	0.12029	-0.16871	0.767425	1	0.77107	-13.8858	na	na
NM_015488.1	IOH22386	paroxysmal nonkinesigenic dyskinesia (PNKD), transcript variant 1	PNKD	2	13	5	5404.53	0	0	1076.22	3.05539	1599.83	523.608	-0.55551	-1.7289	0.33335	0.10455	0.109826	1	0.29367	0.56158	na	na
NM_032459.1	IOH21413	embryonal Fyn-associated substrate (EFS), transcript variant 2	EFS	11	13	1	18566.7	0	0	1075.44	-47.315	1053.18	-22.259	-1.06875	-42.3918	0.11938	-0.16877	0.209582	1	0.18175	-19.9435	na	na
NM_015891.2	IOH44384	cell division cycle 40 homolog (S. cerevisiae) (CDC40)	CDC40	13	8	9	15860.3	0	0	1075.02	13.3349	1162.17	87.1526	-0.45145	-11.597	0.16204	-0.11399	0.143899	1	0.06651	2.36251	na	na
NM_153215.1	IOH11594	chromosome 3 open reading frame 45 (C3orf45)	C3orf45	21	16	7	7470.52	0	0	1074.43	-2.02732	719.522	-354.913	-5.01306	-1.43762	-0.01122	-0.33532	1	1	1.30041	-0.20752	na	na
BC015535.1	IOH11057	chromosome 1 open reading frame 80 (C1orf80)	C1orf80	17	15	7	6227.07	0	0	1073.53	-2.63921	778.54	-294.99	-3.18609	-5.93003	0.01188	-0.30533	1	1	0.92587	-1.11379	na	na
BC015684.2	IOH14516	tripartite motif family-like 1 (TRIML1)	TRIML1	5	14	21	19918.2	0	0	1073.39	-0.990147	534.039	-539.353	-4.19089	-3.29148	-0.08382	-0.42768	1	1	0.84549	-0.716	na	na
BC067773.1	IOH40125	arginine/serine-rich coiled-coil 2 (RSRC2)	RSRC2	1	6	13	16748.4	0	0	1072.11	4.99635	1340.38	268.273	-0.18872	-12.0561	0.2318	-0.0233	0.10236	1	0.02889	2.43835	na	na
NM_007075.3	IOH45934	WD repeat domain 45 (WDR45), transcript variant 1	WDR45	7	9	11	29431.2	0	0	1071.68	7.64097	1233.05	161.374	-0.74029	-6.4656	0.18979	-0.07683	0.167138	1	0.23553	0.27534	na	na
NM_002012.1	IOH21676	fragile histidine triad gene (FHIT)	FHIT	9	5	5	23124.5	0	0	1071.54	-5.67198	910.94	-160.603	-1.37095	-5.18598	0.0637	-0.23804	0.361868	1	0.32953	-0.15207	na	na
NM_004240.2	IOH12722	thyroid hormone receptor interactor 10 (TRIP10)	TRIP10	42	2	13	17324.2	0	0	1071.53	-6.51639	928.967	-142.559	-7.91558	-15.2669	0.07076	-0.22901	1	1	2.62056	-2.07456	na	na
NM_005896.2	IOH11942	Isocitrate dehydrogenase [NADP] cytoplasmic	IDH1	22	21	9	29600.4	0	0	1070.87	4.18817	1406.76	335.889	-1.15286	-5.13836	0.25778	0.01055	0.121703	1	0.20362	1.48876	na	na
NM_003089.4	IOH40192	small nuclear ribonucleoprotein 70kDa polypeptide (RNP antigen) (SNRP70)	SNRP70	19	6	3	5047.69	0	0	1068.7	4.88257	1343.95	275.255	0.22699	-4.78927	0.23319	-0.0198	0.103298	1	0.03886	1.09426	na	na
NM_152723.1	IOH27358	coiled-coil domain containing 89 (CCDC89)	CCDC89	2	12	17	23801.7	0	0	1067.98	43.3667	1093.19	25.208	-0.46037	-15.686	0.13504	-0.14501	0.187103	1	0.15761	12.1284	na	na
NM_023942.1	IOH4176	Leucine-rich repeat-containing protein 61	LRRC61	13	7	21	24737.7	0	0	1067	13.2537	1154.08	87.0755	-0.54913	-21.5159	0.15887	-0.11403	0.15202	1	0.09379	7.28019	na	na
BC012172.1	IOH13314	Acetyl-coenzyme A synthetase, cytoplasmic	ACSS2	7	21	17	25207	0	0	1066.91	-7.04988	934.376	-132.538	-2.87363	-11.329	0.07288	-0.22398	1	1	0.79638	-2.1663	na	na
NM_080588.1	IOH46132	protein tyrosine phosphatase, non-receptor type 7 (PTPN7), transcript variant 2	PTPN7	30	8	19	35155	0	0	1065.48	-56.5842	1046.98	-18.503	-3.64219	-369.677	0.11695	-0.16689	1	1	1.27885	-25.3852	na	na
NM_021630.4	IOH57204	PDZ and LIM domain protein 2	PDLIM2	36	19	5	51058.6	0	0	1064.84	2.41325	1818.31	753.468	0.39181	-2.14007	0.41887	0.21964	0.0537077	1	0.00463	0.74289	na	na
NM_014240.1	IOH41830	LIM domains containing 1 (LIMD1)	LIMD1	25	20	15	9198.69	0	0	1064.81	-14.8638	997.691	-67.1223	-1.57434	-10.6996	0.09766	-0.19123	0.378848	1	0.44627	-1.0895	na	na
BC021983.1	IOH27884	nucleophosmin (nucleolar phosphoprotein B23, numatrin) (NPM1)	NPM1	11	17	3	19523.9	0	0	1064.49	-3.37076	820.941	-243.548	-1.44364	-15.0071	0.02848	-0.27957	0.334466	1	0.16234	-1.27251	na	na
BC016768.1	IOH27892	nucleophosmin (nucleolar phosphoprotein B23, numatrin) (NPM1)	NPM1	9	17	1	33950.8	0	0	1064.29	-0.941159	516.017	-548.278	-4.79499	-3.34624	-0.09088	-0.43215	1	1	1.24831	-0.89426	na	na
BC011904.1	IOH13374	Probable O-sialoglycoprotein endopeptidase 2	OSGEPL1	8	3	17	6576.42	0	0	1062.48	4.56275	1360.7	298.221	-0.40058	-5.38794	0.23975	-0.0083	0.105422	1	0.06954	0.62327	na	na
NM_001018160.1	IOH59099	NEDD8-activating enzyme E1 regulatory subunit	NAE1	22	18	5	5322.05	0	0	1061.79	-9.24022	958.097	-103.688	-2.72292	-11.8403	0.08217	-0.20954	0.505751	1	0.54169	-2.44553	na	na
BC013883.1	IOH40593	transmembrane protein 134 (TMEM134)	TMEM134	48	7	13	6082.97	0	0	1061.43	-11.4283	976.029	-85.4048	-1.94104	-19.3259	0.08919	-0.20038	0.457233	1	0.51348	-2.39284	na	na
NM_006449.2	IOH12552	CDC42 effector protein (Rho GTPase binding) 3 (CDC42EP3)	CDC42EP3	39	12	19	26471.6	0	0	1059.27	5.0306	1322.08	262.807	-0.05558	-4.73264	0.22464	-0.02604	0.106543	1	0.03754	1.07083	na	na
PV3301		mitogen-activated protein kinase-activated protein kinase 5 (MAPKAPK5), transcript variant 1	MAPKAPK5	22	15	15	0	0	0	1058.55	1.4983	3182.84	2124.3	0.22783	-0.22053	0.95298	0.906	0.0177964	0.0359861	0.01554	0.01315	na	na
NM_016561.1	IOH4880	bifunctional apoptosis regulator (BFAR)	BFAR	22	13	3	2045.85	0	0	1056.16	-3.4098	816.659	-239.503	-4.28525	-23.6077	0.0268	-0.27754	1	1	1.00604	-1.19404	na	na
NM_003910.2	IOH23209	BUD31 homolog (S. cerevisiae) (BUD31)	BUD31	21	4	21	44962.5	0	0	1055.96	3.54556	1470.78	414.822	-0.24858	-2.73806	0.28284	0.05007	0.102565	1	0.15297	0.73713	na	na
BC006222.2	IOH6310	chromosome 14 open reading frame 131 (C14orf131)	C14orf131	18	6	7	23150.2	0	0	1055.65	-1.18172	571.786	-483.861	-4.97177	-5.30435	-0.06905	-0.3999	1	1	1.65049	-1.73531	na	na
NM_002742.1		Serine/threonine-protein kinase D1	PRKD1	4	10	9	3772.78	0	0	1055.37	-0.0688889	68.0175	-987.351	-78.381	-0.78632	-0.26623	-0.65199	1	1	14.0638	-0.18412	na	na
NM_016360.1	IOH6606	coiled-coil domain containing 44 (CCDC44)	CCDC44	6	9	1	39560	0	0	1054.8	6.76716	1237.7	182.898	-1.12518	-12.1296	0.1916	-0.06605	0.138586	1	0.12474	1.18668	na	na
BC032646.1	IOH28703	oxysterol binding protein-like 5 (OSBPL5)	OSBPL5	18	17	7	4585.15	0	0	1053.51	-19.5131	1002.15	-51.358	-2.31932	-16.2106	0.09941	-0.18334	1	1	0.87554	-5.78082	na	na
NM_052861.1	IOH21487	hypothetical protein MGC21675 (MGC21675)	MGC21675	10	13	11	10345	0	0	1053.5	-6.15969	906.353	-147.143	-1.01013	-5.8434	0.06191	-0.2313	0.322714	1	0.25987	-0.55519	na	na
NM_024046.1		CaM kinase-like vesicle-associated (CAMKV)	CAMKV	12	10	3	10911.6	0	0	1052.29	3.92572	1411.95	359.668	-0.53618	-2.56078	0.25981	0.02246	0.115663	1	0.17701	0.34172	na	na
BC056398.1	IOH28786	adaptor-related protein complex 3, mu 2 subunit (AP3M2)	AP3M2	8	20	7	6893.2	0	0	1050.93	-3.4446	814.476	-236.45	-1.26652	-8.66079	0.02595	-0.27602	0.296458	1	0.07404	-0.60381	na	na
PHG0276		Recombinant Human Fibroblast Growth Factor 8b (rhFGF-8b)	FGF	22	16	5	60.47	0	0	1049.21	28.9804	1086.71	37.498	-1.91132	-9.24409	0.13251	-0.13885	0.253779	1	0.32866	12.8737	na	na
NM_001004354.1	IOH29006	Notch-regulated ankyrin repeat protein (NRARP)	MGC61598	11	9	3	50837.2	0	0	1048.96	33.2508	1081.48	32.525	-2.10594	-20.49	0.13046	-0.14134	0.394613	1	0.53926	10.8095	na	na
BC056418.1	IOH29118	melanoma cell adhesion molecule (MCAM)	MCAM	23	3	3	9815.19	0	0	1048.24	-85.0448	1036.06	-12.1825	-0.71124	-92.349	0.11268	-0.16373	0.241673	1	0.24745	-19.4061	na	na
BC047438.1	IOH62395	Homer protein homolog 1	HOMER1	1	19	1	46804.6	0	0	1048.15	-2.84441	775.505	-272.642	-2.07925	-5.11838	0.0107	-0.29413	0.522722	1	0.35387	-0.51959	na	na
BC015899.1	IOH10023	ATPase, H+ transporting V0 subunit e2, mRNA (cDNA clone MGC:17890 IMAGE:3908757), complete cds.	ATP6V0E2	30	7	3	1982.63	0	0	1046.96	-3.26784	801.645	-245.314	-2.28503	-2.85128	0.02092	-0.28045	0.993696	1	0.66987	-0.19747	na	na
NM_207005.1	IOH45744	upstream transcription factor 1 (USF1), transcript variant 2	USF1	3	8	17	27152.1	0	0	1046.09	10.3185	1158.35	112.26	-1.07485	-5.67713	0.16054	-0.10141	0.166632	1	0.15762	1.86049	na	na
NM_134323.1	IOH6090	TAR (HIV-1) RNA binding protein 2 (TARBP2), transcript variant 1	TARBP2	23	9	17	12647.4	0	0	1045.73	-10.688	956.261	-89.4702	-0.73891	-33.0207	0.08144	-0.20242	0.275353	1	0.22985	-2.24927	na	na
BC000594.2	IOH4296	lysyl oxidase-like 2 (LOXL2)	LOXL2	48	8	21	12456.3	0	0	1045.4	14.7305	1121.54	76.137	-1.25679	-24.0433	0.14613	-0.11951	0.24714	1	0.34836	4.89305	na	na
NM_000586.2	IOH40161	interleukin 2 (IL2)	IL2	5	6	21	14483.9	0	0	1044.52	-3.58698	816.808	-227.715	-1.35918	-10.1174	0.02687	-0.27165	0.395693	1	0.25733	-1.85788	na	na
NM_025221.4	IOH21934	Kv channel interacting protein 4 (KCNIP4), transcript variant 1	KCNIP4	26	5	9	19940	0	0	1043.65	6.4699	1234.45	190.799	-1.70687	-12.2531	0.19034	-0.06209	0.361578	1	0.61347	3.9155	na	na
NM_016285.2	IOH45523	Kruppel-like factor 12 (KLF12), transcript variant 2	KLF12	2	8	17	25297.2	0	0	1043.61	-5.50803	883.251	-160.357	-1.67463	-8.49756	0.05287	-0.23791	0.526416	1	0.48649	-0.12955	na	na
BC010501.1	IOH10253	Catenin delta-1	CTNND1	31	14	9	11312.2	0	0	1043.32	11.6654	1141.14	97.8226	-0.87794	-21.0627	0.15381	-0.10865	0.239978	1	0.35116	2.83947	na	na
NM_013343.1	IOH11992	loss of heterozygosity, 3, chromosomal region 2, gene A (LOH3CR2A)	LOH3CR2A	7	16	17	4058.08	0	0	1042.67	0.523728	-1146.57	-2189.24	-0.60548	-0.08888	-0.74165	-1.25377	1	1	-0.21588	-0.21948	na	na
NM_024567.2	IOH40784	homeobox containing 1 (HMBOX1)	HMBOX1	28	6	13	19188.4	0	0	1042.21	6.03076	1249.38	207.168	-1.46511	-9.83994	0.19617	-0.0539	0.238024	1	0.43929	2.20608	na	na
NM_016301.2	IOH7464	ATP binding domain 1 family, member C (ATPBD1C)	ATPBD1C	23	15	5	5671.95	0	0	1042.18	-7.67536	922.051	-120.131	-1.72546	-24.3873	0.06806	-0.21778	0.55716	1	0.55036	-2.49798	na	na
NM_138317.1	IOH35941	potassium channel, subfamily K, member 10 (KCNK10), transcript variant 2	KCNK10	23	19	7	1990.17	0	0	1041.79	38.2853	1069.73	27.941	-1.54894	-34.7495	0.12585	-0.14363	0.404254	1	0.54025	10.8186	na	na
BC016778.1	IOH14690	KRR1, small subunit (SSU) processome component, homolog (yeast) (KRR1)	KRR1	15	12	1	12490.2	0	0	1041.61	4.42585	1345.66	304.046	0.15968	-3.1466	0.23386	-0.00539	0.0989304	1	0.01063	0.51456	na	na
BC000879.1	IOH3208	kynureninase (L-kynurenine hydrolase) (KYNU)	KYNU	26	5	5	36893.2	0	0	1039.86	-58.429	1022.36	-17.4975	-1.34528	-73.8605	0.10732	-0.16639	0.340559	1	0.418	-13.6772	na	na
BC016828.1	IOH23007	N-acylsphingosine amidohydrolase (acid ceramidase) 1, mRNA (cDNA clone MGC:24572 IMAGE:4109317), complete cds	ASAH1	22	21	7	5944.32	0	0	1039.5	-6.01724	891.365	-148.135	-1.4407	-13.9566	0.05604	-0.2318	0.226464	1	0.01329	-1.60773	na	na
NM_015640.1	IOH22934	SERPINE1 mRNA binding protein 1 (SERBP1), transcript variant 4	SERBP1	25	16	11	31308.1	0	0	1037.26	9.58801	1158.04	120.78	-1.37353	-16.935	0.16042	-0.09715	0.277073	1	0.43925	0.80812	na	na
NM_153694.3	IOH40756	synaptonemal complex protein 3 (SYCP3)	SYCP3	18	6	11	16488	0	0	1036.8	-26.557	999.173	-37.6238	-0.10338	-10.188	0.09824	-0.17646	0.206452	1	0.10533	-1.15595	na	na
NM_022006.1	IOH12523	FXYD domain containing ion transport regulator 7 (FXYD7)	FXYD7	22	2	21	33567.7	0	0	1036.7	-4.04801	831.33	-205.367	-1.66928	-18.5985	0.03255	-0.26045	0.271006	1	0.04099	-1.2063	na	na
NM_207430.1	IOH59509	FLJ46266 protein (FLJ46266), mRNA.	FLJ46266	18	17	21	22241.5	0	0	1036.27	5.14293	1286.4	250.129	-1.12101	-9.43087	0.21067	-0.03239	0.263452	1	0.51415	1.66798	na	na
NM_006713.2	IOH14686	SUB1 homolog (S. cerevisiae) (SUB1)	SUB1	12	16	19	25409.6	0	0	1035.33	-6.98586	905.685	-129.645	-1.5908	-6.76703	0.06165	-0.22254	0.340297	1	0.28923	-1.40024	na	na
PV4678		serine?threonine kinase	RIPK5	1	16	3	10383.2	0	0	1035.17	19.4567	1091.26	56.0866	-0.63548	-35.0075	0.13428	-0.12955	0.168464	1	0.08763	0.73603	na	na
NM_016614.1	IOH10129	TRAF and TNF receptor associated protein (TTRAP)	TTRAP	1	15	1	19561.1	0	0	1034.82	-9.43588	935.659	-99.1598	-3.98974	-16.708	0.07339	-0.20727	1	1	1.07432	-2.32726	na	na
NM_000963.1	IOH11237	prostaglandin-endoperoxide synthase 2 (prostaglandin G/H synthase and cyclooxygenase) (PTGS2)	PTGS2	23	4	3	6195.41	0	0	1034.28	7.54461	1192.32	158.036	-0.07752	-6.72422	0.17385	-0.07849	0.138704	1	0.07623	0.39127	na	na
BC020712.1	IOH13788	POU domain, class 5, transcription factor 1	POU5F1	19	12	11	37441.7	0	0	1033.19	6.5274	1220.11	186.922	-0.6595	-4.21281	0.18473	-0.06403	0.199603	1	0.32412	0.50514	na	na
NM_014765.1	IOH3218	translocase of outer mitochondrial membrane 20 homolog (yeast) (TOMM20)	TOMM20	7	17	21	16159.1	0	0	1033.09	59.951	1050.61	17.5245	-1.22214	-917.641	0.11837	-0.14885	0.27133	1	0.32825	24.269	na	na
BC011011.1	IOH12897	UEV and lactate/malate dehyrogenase domains (UEVLD)	UEVLD	22	13	21	4354.8	0	0	1033.02	-13.367	961.119	-71.9026	-1.63505	-9.10104	0.08335	-0.19363	0.23657	1	0.143	-1.3034	na	na
NM_144676.1	IOH13348	transmembrane emp24 protein transport domain containing 6 (TMED6)	TMED6	41	14	17	2638.65	0	0	1031.54	-0.404403	297.036	-734.504	-2.00693	-0.62001	-0.17659	-0.52538	1	1	0.26275	-0.2915	na	na
NM_153329.2	IOH21432	Aldehyde dehydrogenase family 16 member A1	ALDH16A1	8	22	1	28668.1	0	0	1031.38	-3.21639	786.769	-244.613	-4.52552	-15.2407	0.01511	-0.2801	1	1	1.0675	-2.60028	na	na
NM_130897.1	IOH50191	Dynein light chain roadblock-type 2	DYNLRB2	16	21	3	48533.5	0	0	1030.55	-6.39034	891.104	-139.445	-0.32677	-5.79565	0.05594	-0.22745	0.223175	1	0.00261	-1.72069	na	na
NM_139162.2	IOH12829	Smith-Magenis syndrome chromosome region candidate gene 7 protein	SMCR7	25	3	15	32229.3	0	0	1030.19	-31.3385	998.334	-31.8565	-0.2834	-32.0677	0.09792	-0.17358	0.186987	1	0.03779	-14.9657	na	na
PV3852		homeodomain interacting protein kinase 4 (HIPK4)	HIPK4	9	15	21	5904.45	0	0	1029.55	1.79533	2324.04	1294.49	-0.40749	0.07818	0.61682	0.49052	0.0508144	0.10462	0.28042	0.07846	na	na
NM_000430.2	IOH39940	platelet-activating factor acetylhydrolase, isoform Ib, alpha subunit 45kDa (PAFAH1B1)	PAFAH1B1	7	10	5	26485.8	0	0	1029.05	-7.25214	904.345	-124.7	-1.02379	-9.52183	0.06112	-0.22007	0.292596	1	0.19928	-1.36886	na	na
NM_032726.1	IOH21106	phospholipase C, delta 4 (PLCD4)	PLCD4	21	18	3	15857	0	0	1028.77	93.3201	1039.91	11.1435	-0.43705	-141.18	0.11419	-0.15205	0.189671	1	0.1022	35.7477	na	na
BC002701.2	IOH5296	ATM/ATR-Substrate Chk2-Interacting Zn2+-finger protein (ASCIZ)	ASCIZ	2	3	3	13878.4	0	0	1028.69	-15.7881	967.413	-61.275	-1.35061	-111.259	0.08581	-0.18831	0.376706	1	0.41314	-4.14589	na	na
NM_000983.3	IOH58958	60S ribosomal protein L22	RPL22	44	18	9	13660.5	0	0	1027.94	3.16332	1503.11	475.168	-0.06888	-3.11152	0.2955	0.08029	0.0985855	1	0.15546	0.82858	na	na
NM_018956.2	IOH11209	chromosome 9 open reading frame 9 (C9orf9)	C9orf9	17	12	5	17379.9	0	0	1027.72	2.1083	1955.03	927.301	-0.41153	0.14833	0.47238	0.30667	0.0643244	0.185223	0.21623	0.02343	na	na
NM_032359.1	IOH5762	chromosome 3 open reading frame 26 (C3orf26)	C3orf26	1	14	7	42028.6	0	0	1027.61	2.3401	1794.43	766.817	0.13488	-1.47658	0.40952	0.22632	0.0561085	0.362795	0.01676	0.22726	na	na
NM_004997.2	IOH26421	myosin binding protein H (MYBPH)	MYBPH	48	3	3	14445.4	0	0	1027.42	-0.841728	469.562	-557.856	-2.37681	-5.09931	-0.10906	-0.43694	1	1	0.15156	-1.42471	na	na
BC066341.1	IOH61487	Ferritin heavy chain	FTH1	11	18	21	34608.1	0	0	1026.64	-2.30036	715.572	-311.07	-1.70422	-9.63967	-0.01276	-0.31338	0.433566	1	0.15258	-0.87527	na	na
BC026213.1	IOH11042	F-box/WD repeat-containing protein 11	FBXW11	48	13	19	28790.4	0	0	1026.17	3.17256	1498.51	472.335	-0.59753	-1.44857	0.2937	0.07887	0.112448	0.797665	0.23194	0.14201	na	na
BC006005.1	IOH7509	unconventional SNARE in the ER 1 homolog (S. cerevisiae) (USE1)	USE1	4	6	3	51185.5	0	0	1025.3	28.2436	1062.93	37.6345	-0.47689	-14.5335	0.1232	-0.13878	0.177686	1	0.08806	0.35549	na	na
BC018722.1	IOH13970	alveolar soft part sarcoma chromosome region, candidate 1 (ASPSCR1)	ASPSCR1	11	4	15	28616.9	0	0	1024.77	7.46302	1183.33	158.559	-1.61322	-8.40863	0.17033	-0.07823	0.254325	1	0.41837	1.63232	na	na
NM_018090.2	IOH14317	NECAP endocytosis associated 2 (NECAP2)	NECAP2	17	17	11	27091.7	0	0	1024.66	8.37961	1163.51	138.85	-1.44542	-9.0134	0.16256	-0.08811	0.269343	1	0.43002	2.54243	na	na
BC025254.1	IOH12449	integrator complex subunit 3 (INTS3)	INTS3	29	17	1	22562.2	0	0	1023.94	0.200948	-257.504	-1281.44	-4.05103	-0.07247	-0.39365	-0.79924	1	1	-0.90033	-0.1385	na	na
PV4873		NA	LRRK2	39	16	3	6204.22	0	0	1023.85	0.113419	-130.98	-1154.83	-8.51693	-0.72279	-0.34412	-0.73585	1	1	-1.49763	-0.3716	na	na
NM_183241.1	IOH40652	chromosome 9 open reading frame 142 (C9orf142)	C9orf142	2	6	15	54271	0	0	1023.78	61.2665	1040.76	16.9875	-2.21002	-17.1401	0.11452	-0.14912	0.6915	1	0.72714	17.9235	na	na
BC007104.1	IOH7532	peptidylprolyl isomerase A (cyclophilin A) (PPIA)	PPIA	12	14	15	13792.4	0	0	1022.66	4.07162	1355.6	332.94	-1.51635	-3.4203	0.23775	0.00907	0.209931	1	0.4575	0.52621	na	na
BC002541.1		Phosphorylase b kinase gamma catalytic chain, testis/liver isoform	PHKG2	48	9	19	5828.6	0	0	1021.63	1.73993	2402.34	1380.71	-0.04822	-0.2902	0.64747	0.5337	0.0390327	0.110672	0.16281	0.19738	na	na
BC016842.1	IOH10739	LSM14A, SCD6 homolog A (S. cerevisiae) (LSM14A)	LSM14A	9	12	7	10799.7	0	0	1021.27	7.88477	1169.61	148.338	-0.47301	-6.49533	0.16496	-0.08335	0.153372	1	0.11707	0.56727	na	na
BC021622.1	IOH21430	phosphoinositide-3-kinase, regulatory subunit 3 (p55, gamma) (PIK3R3)	PIK3R3	11	13	3	9756.43	0	0	1020.33	-3.03464	767.435	-252.892	-2.52695	-9.84491	0.00754	-0.28424	0.681658	1	0.47574	-0.30516	na	na
NM_014920.2	IOH38087	intestinal cell (MAK-like) kinase (ICK), transcript variant 1	ICK	12	7	11	3134.05	0	0	1018.41	21.2854	1068.62	50.2042	-1.01159	-129.525	0.12543	-0.13248	0.212511	1	0.20795	3.99304	na	na
NM_015638.2	IOH41869	Trpc4-associated protein	TRPC4AP	22	21	17	2616.81	0	0	1018.25	8.28249	1158.07	139.821	-1.38061	-7.47663	0.16043	-0.08762	0.171652	1	0.17581	3.69387	na	na
NM_002300.2	IOH3646	lactate dehydrogenase B (LDHB)	LDHB	43	12	3	15462.9	0	0	1017.39	-0.604079	383.137	-634.25	-1.93171	-4.38359	-0.14289	-0.47519	1	1	0.02752	-0.0207	na	na
BC020637.1	IOH12160	interleukin 1 family, member 7 (zeta) (IL1F7)	IL1F7	22	12	9	25974.3	0	0	1016.58	5.56227	1239.4	222.823	-0.81843	-6.352	0.19227	-0.04605	0.117132	1	0.01362	2.32939	na	na
NM_000284.1	IOH3633	pyruvate dehydrogenase (lipoamide) alpha 1 (PDHA1)	PDHA1	22	13	15	6054.59	0	0	1016.36	-6.55987	881.92	-134.442	-2.90513	-13.042	0.05235	-0.22494	0.60719	1	0.54901	-1.68623	na	na
NM_030935.1	IOH3133	TSC22 domain family, member 4 (TSC22D4)	TSC22D4	6	3	9	18731.4	0	0	1016.04	7.23381	1179.03	162.988	-1.06871	-13.3046	0.16864	-0.07602	0.141048	1	0.07243	1.39914	na	na
BC026241.1	IOH12763	ubiquitin protein ligase E3C (UBE3C)	UBE3C	12	2	19	2280.7	0	1	1015.91	0.334341	-510.261	-1526.17	-1.54136	0.45415	-0.49258	-0.92178	1	1	-0.27702	-0.01837	na	na
NM_000281.1	IOH6468	pterin-4 alpha-carbinolamine dehydratase/dimerization cofactor of hepatocyte nuclear factor 1 alpha (TCF1) (PCBD1)	PCBD1	11	13	11	52187	0	0	1015.58	-3.5538	792.558	-223.018	-1.40216	-12.1807	0.01737	-0.26929	0.338494	1	0.12523	-0.33087	na	na
BC038509.1	IOH27674	regulator of calcineurin 2 (DSCR1L1)	DSCR1L1	27	2	15	18515.3	0	0	1013.24	-12.4288	937.784	-75.4525	-0.3911	-13.8938	0.07421	-0.19541	0.215728	1	0.04993	-4.78016	na	na
NM_152770.1	IOH22874	Uncharacterized protein C4orf22	C4orf22	12	5	3	21096.9	0	0	1012.99	3.92341	1359.5	346.51	-1.35184	-5.93326	0.23929	0.01587	0.189117	1	0.40916	1.30501	na	na
NM_152653.1	IOH13176	ubiquitin-conjugating enzyme E2E 2 (UBC4/5 homolog, yeast) (UBE2E2)	UBE2E2	24	3	19	33169	0	0	1012.77	1.8762	2168.64	1155.86	0.43365	-1.4155	0.55599	0.42112	0.0385868	0.245946	0.01996	0.45047	na	na
NM_003524.2	IOH58715	Histone H2B type 1-H	HIST1H2BH	10	18	7	15986.9	0	0	1010.22	4.19893	1326.02	315.799	-0.89999	-8.58456	0.22617	0.0005	0.178895	1	0.35477	1.66564	na	na
NM_194290.1	IOH42276	cDNA FLJ42001 fis, clone SPLEN2029912 (LOC153684 protein) [Source:UniProtKB/TrEMBL;Acc:Q6ZVW3]	LOC153684	19	21	11	42965.4	0	0	1008.75	13.5662	1089.03	80.275	-1.38117	-17.696	0.13341	-0.11743	0.397097	1	0.54804	3.47883	na	na
NM_013240.2	IOH41150	N(6)-adenine-specific DNA methyltransferase 1	N6AMT1	9	21	11	28642.5	0	0	1008.63	-4.19848	814.606	-194.024	-2.26749	-5.08597	0.026	-0.25477	0.795052	1	0.59546	-0.44848	na	na
NM_002613.1		3-phosphoinositide-dependent protein kinase 1	PDPK1	20	10	7	18105.9	0	0	1007.72	-29.2487	974.405	-33.3145	-0.69827	-88.7808	0.08855	-0.17431	0.23319	1	0.15128	-19.0829	na	na
BC057809.1	IOH29251	activated leukocyte cell adhesion molecule (ALCAM)	ALCAM	14	17	3	25903.6	0	0	1007.69	18.2703	1066.04	58.348	-1.83431	-101.546	0.12442	-0.12841	0.35204	1	0.4745	8.21094	na	na
BC034275.1	IOH21410	Aspartate beta-hydroxylase domain-containing protein 1	ASPHD1	17	12	21	12423.6	0	0	1006.99	9.34513	1127.66	120.668	-1.73773	-8.34689	0.14854	-0.09721	0.353356	1	0.52751	2.12139	na	na
NM_016127.4	IOH10022	transmembrane protein 66 (TMEM66)	TMEM66	22	6	17	3272.93	0	0	1005.78	8.23049	1144.88	139.103	-4.64055	-5.57813	0.15528	-0.08797	1	1	1.35162	1.26414	na	na
NM_024053.1	IOH4348	centromere protein M (CENPM), transcript variant 1	CENPM	7	17	19	54021.5	0	0	1003.87	15.8798	1071.34	67.4655	-0.90298	-44.1397	0.12649	-0.12385	0.221285	1	0.23508	6.94353	na	na
BC039729.1	IOH26128	RIO kinase 3 (yeast) (RIOK3)	RIOK3	2	4	11	13582.9	0	0	1003.33	1.91394	2101.14	1097.81	0.377	-0.71223	0.52958	0.39205	0.0420512	0.2378	0.03571	0.38166	na	na
NM_032907.3	IOH56973	Ubiquitin-like protein 7	UBL7	18	19	13	11818.3	0	0	1002.7	5.73544	1214.45	211.744	-1.49254	-6.85707	0.18251	-0.0516	0.390363	1	0.63083	0.68208	na	na
NM_134442.2	IOH9797	cAMP responsive element binding protein 1 (CREB1), transcript variant B	CREB1	8	12	7	5774.14	0	0	1002.47	-3.82022	794.495	-207.971	-2.78075	-8.79302	0.01813	-0.26176	0.716445	1	0.52995	-0.28289	na	na
NM_002133.1	IOH54938	Heme oxygenase 1	HMOX1	2	17	17	26584.9	0	0	1001.43	-2.07928	676.216	-325.216	-1.07009	-9.10802	-0.02817	-0.32046	0.490883	1	0.15942	-1.82543	na	na
NM_017614.3	IOH12877	betaine-homocysteine methyltransferase 2 (BHMT2)	BHMT2	1	3	15	55699.2	0	0	1001.36	9.26538	1122.52	121.152	-0.87096	-13.6497	0.14652	-0.09696	0.182652	1	0.17563	0.57774	na	na
BC009011.1	IOH3300	fatty acid desaturase 2 (FADS2)	FADS2	7	4	13	16631	0	0	1000.55	10.4314	1106.63	106.087	-1.68902	-10.2869	0.1403	-0.10451	0.343156	1	0.49735	0.21452	na	na
NM_002402.1	IOH3706	mesoderm specific transcript homolog (mouse) (MEST), transcript variant 1	MEST	11	13	7	7331.8	0	0	1000.09	32.1199	1032.22	32.1366	-0.68301	-14.9752	0.11118	-0.14153	0.176349	1	0.04345	3.94382	na	na
BC001553.1	IOH10899	chromatin modifying protein 2B (CHMP2B)	CHMP2B	8	6	17	24327.5	0	0	999.471	14.4156	1073.97	74.5006	-1.28285	-17.6144	0.12751	-0.12032	0.223527	1	0.24388	1.90981	na	na
NM_002314.2		LIM domain kinase 1	LIMK1	2	10	3	7153.93	0	0	999.451	-18.6061	948.475	-50.9765	-1.61336	-73.1473	0.07839	-0.18315	0.46372	1	0.49381	-6.6182	na	na
BC024001.2	IOH11161	leucine rich repeat containing 20 (LRRC20)	LRRC20	15	12	3	13288.2	0	0	998.207	10.1462	1107.35	109.138	-0.13596	-11.7005	0.14059	-0.10298	0.1563	1	0.05702	3.37078	na	na
BC062338.1	IOH40690	SET binding protein 1 (SETBP1)	SETBP1	12	6	17	51148	0	0	997.103	7.53059	1149.79	152.682	-0.43248	-12.8733	0.1572	-0.08117	0.147798	1	0.07007	1.73975	na	na
BC005212.1	IOH7144	Non-SMC element 4 homolog A	NSMCE4A	21	21	21	18169.2	0	0	996.545	41.3649	1021.23	24.6884	-0.76292	-37.8393	0.10688	-0.14527	0.228136	1	0.19593	5.23107	na	na
NM_006705.2	IOH3588	growth arrest and DNA-damage-inducible, gamma (GADD45G)	GADD45G	12	3	9	34846.7	0	0	995.879	3.76899	1355.53	359.654	-1.37945	-5.4087	0.23773	0.02245	0.192983	1	0.41635	1.18622	na	na
NM_014582.1	IOH40248	odorant binding protein 2A (OBP2A)	OBP2A	21	6	19	32953.5	0	0	995.306	-3.60064	778.965	-216.34	-2.34354	-3.21953	0.01205	-0.26594	0.780639	1	0.55014	-0.40911	na	na
NM_006804.2	IOH27296	StAR-related lipid transfer (START) domain containing 3 (STARD3)	STARD3	48	2	21	25834.1	0	0	994.693	-3.86863	790.387	-204.306	-2.50769	-12.3082	0.01652	-0.25992	0.833251	1	0.58991	-2.68834	na	na
NM_177524.1	IOH45900	mesoderm specific transcript homolog (mouse) (MEST), transcript variant 2	MEST	1	8	9	21334.5	0	0	994.572	5.51119	1215.04	220.468	-1.85771	-8.40947	0.18273	-0.04723	0.303366	1	0.52613	0.89327	na	na
NM_006117.1	IOH21097	peroxisomal D3,D2-enoyl-CoA isomerase (PECI), transcript variant 1	PECI	9	12	9	33318	0	0	992.707	-5.90644	848.971	-143.736	-1.2814	-10.0317	0.03945	-0.22959	0.3705	1	0.26398	-1.49321	na	na
NM_152614.1	IOH22756	Uncharacterized protein C2orf57	MGC35154	2	20	3	6207.63	0	0	991.403	-0.332065	247.143	-744.26	-6.92368	-2.92306	-0.19612	-0.53028	1	1	1.23025	-0.84012	na	na
BC035017.2	IOH28642	Sodium channel subunit beta-4	SCN4B	44	18	7	5425.82	0	0	990.963	-19.5629	942.771	-48.1917	-1.78105	-20.7507	0.07617	-0.18176	0.552551	1	0.56584	-2.128	na	na
NM_032213.2	IOH13135	RNA binding motif and ELMO/CED-12 domain 1 (RBED1)	RBED1	4	13	9	10643	0	0	990.635	-9.86943	899.495	-91.1395	-1.63106	-53.892	0.05923	-0.20326	0.418388	1	0.39253	-6.28431	na	na
BC001652.2	IOH3778	PWP1 homolog (S. cerevisiae) (PWP1)	PWP1	48	8	19	23807.9	0	0	990.601	15.4851	1058.99	68.3875	-0.66354	-26.669	0.12166	-0.12339	0.19059	1	0.12894	5.47098	na	na
NM_023940.1	IOH6072	RAS-like, family 11, member B (RASL11B)	RASL11B	22	14	9	48087.3	0	0	989.58	2.65795	1586.45	596.87	-0.79047	-2.7473	0.32811	0.14123	0.0854613	0.796549	0.13332	0.4067	na	na
NM_001003683.1	IOH52231	phosphodiesterase 1A, calmodulin-dependent (PDE1A), transcript variant 2, mRNA.	PDE1A	2	19	11	6384.28	0	0	989.293	12.3542	1076.42	87.1305	-1.39883	-9.39533	0.12848	-0.114	0.339677	1	0.4668	3.56589	na	na
NM_005879.2	IOH3484	TRAF interacting protein (TRAIP)	TRAIP	18	4	1	4183.27	0	0	989.265	2.75307	1553.57	564.305	0.12363	-3.62211	0.31524	0.12492	0.0874662	1	0.12129	0.90821	na	na
BC008744.2	IOH40663	Pleckstrin homology domain-containing family O member 2	PLEKHQ1	44	6	11	22827.5	0	0	989.237	21.2376	1038.12	48.881	-0.20145	-35.0275	0.11349	-0.13316	0.191673	1	0.10681	6.47198	na	na
NM_003188.2		mitogen-activated protein kinase kinase kinase 7 (MAP3K7), transcript variant A	MAP3K7	4	10	3	5234.2	0	0	988.336	414.442	990.727	2.39051	-1.03489	-26.843	0.09494	-0.15643	0.26169	1	0.24161	0.14506	na	na
NM_017785.2	IOH12118	coiled-coil domain containing 99 (CCDC99)	CCDC99	1	4	21	41474.9	0	0	988.288	25.0121	1029.45	41.158	-0.85552	-78.3795	0.11009	-0.13702	0.202095	1	0.13021	5.66555	na	na
BC047583.1	IOH26438	SPARC related modular calcium binding 2 (SMOC2)	SMOC2	26	4	11	4381	0	0	987.19	-2.37993	695.116	-292.074	-2.97947	-3.83646	-0.02078	-0.30387	1	1	0.89138	-0.50823	na	na
BC027617.1	IOH12034	poly(A) binding protein, cytoplasmic 3 (PABPC3)	PABPC3	11	20	13	5903.59	0	0	986.663	2496.67	987.058	0.39535	-1.24241	-18.8972	0.0935	-0.15743	0.248043	1	0.20534	187.533	na	na
NM_148571.1	IOH41376	mitochondrial ribosomal protein L27 (MRPL27), nuclear gene encoding mitochondrial protein, transcript variant 2	MRPL27	7	8	17	21591.7	0	0	986.618	-6.27117	850.929	-135.689	-0.48822	-6.36663	0.04022	-0.22557	0.24455	1	0.00198	-0.37332	na	na
BC011234.1	IOH10261	survival motor neuron domain containing 1 (SMNDC1)	SMNDC1	28	17	7	24275.3	0	0	986.244	3.34286	1407.2	420.957	-0.61181	-0.60659	0.25795	0.05314	0.123001	0.829259	0.2104	0.01601	na	na
NM_004349.2	IOH36626	runt-related transcription factor 1; translocated to, 1 (cyclin D-related) (RUNX1T1), transcript variant 1	RUNX1T1	27	6	21	41461.8	0	0	986.139	3.08976	1458.03	471.892	-0.33397	-2.41936	0.27785	0.07865	0.108749	1	0.17863	0.31491	na	na
PV3877		mitogen-activated protein kinase kinase kinase 10 (MAP3K10)	MAP3K10	15	16	1	9266.38	0	0	985.835	1.69282	2408.76	1422.93	0.11743	-0.42796	0.64998	0.55483	0.0376848	0.114278	0.14403	0.2527	na	na
NM_002867.2	IOH6672	RAB3B, member RAS oncogene family (RAB3B)	RAB3B	24	14	3	51533.8	0	0	985.475	3.8848	1327.09	341.61	0.14353	-4.87855	0.22659	0.01342	0.101786	1	0.01108	0.58182	na	na
BC064367.1	IOH39904	ankyrin repeat and sterile alpha motif domain containing 6 (ANKS6)	ANKS6	11	21	1	4146.65	0	0	984.012	-3.20516	750.011	-234.001	-5.77351	-11.7008	0.00071	-0.27479	1	1	1.53485	-0.4222	na	na
BC040280.1	IOH27452	coiled-coil domain containing 83 (CCDC83)	CCDC83	22	3	1	6047.52	0	0	983.938	6.66533	1157.62	173.677	-1.2037	-5.06326	0.16026	-0.07067	0.155216	1	0.11143	0.88609	na	na
NM_144736.3	IOH40597	Protein midA homolog, mitochondrial	PRO1853	7	6	17	20778.4	0	0	983.064	4.61625	1254.91	271.846	-0.9524	-7.23077	0.19834	-0.02151	0.183634	1	0.30927	1.41564	na	na
NM_001663.2	IOH4954	ADP-ribosylation factor 6 (ARF6)	ARF6	24	14	7	26020.7	0	0	982.268	6.05717	1176.5	194.233	-2.03799	-10.2068	0.16765	-0.06037	0.523086	1	0.71552	0.83209	na	na
NM_080416.1	IOH10603	septin 4 (SEPT4), transcript variant 3	SEPT4	11	2	15	14677.2	0	0	982.079	-5.7385	836.337	-145.742	-4.27422	-41.2659	0.03451	-0.2306	1	1	1.11254	-1.97384	na	na
NM_007054.1	IOH26900	kinesin family member 3A (KIF3A)	KIF3A	40	16	21	14181.2	0	0	981.954	15.1295	1051.45	69.4965	-0.08751	-27.086	0.11871	-0.12283	0.164326	1	0.02019	8.03005	na	na
BC036817.1	IOH22107	FK506 binding protein 6, 36kDa (FKBP6)	FKBP6	26	5	11	24197.6	0	0	981.889	-34.8648	954.511	-27.3775	-2.30025	-235.907	0.08076	-0.17133	0.887988	1	0.75298	-19.8681	na	na
BC100879.2	IOH63368	Gamma-crystallin N	CRYGN	44	20	21	18612.5	0	0	978.456	-3.53029	762.475	-215.981	-1.13962	-3.20708	0.00559	-0.26577	0.477242	1	0.2856	-0.22596	na	na
BC011735.2	IOH13045	phospholipid scramblase 3 (PLSCR3)	PLSCR3	12	8	7	43078.7	0	0	978.373	10.8321	1077.88	99.5085	-1.1978	-28.0431	0.12905	-0.1078	0.230656	1	0.26627	3.2379	na	na
BC021578.1	IOH13563	chloride channel 2 (CLCN2)	CLCN2	22	3	7	0	0	0	976.603	-8.74848	876.423	-100.18	-3.09793	-13.75	0.05019	-0.20779	0.722535	1	0.61599	-4.56044	na	na
NM_005900.1	IOH4970	SMAD family member 1 (SMAD1), transcript variant 1	SMAD1	13	3	19	28353.8	0	0	974.592	4.35293	1265.26	290.669	-1.63008	-5.89308	0.20239	-0.01209	0.246081	1	0.4674	1.46918	na	na
XM_378240.1	IOH44459	PREDICTED: Homo sapiens hypothetical protein LOC170425 (LOC170425)	LOC170425	5	8	21	27668.2	0	0	974.493	-3.28694	747.176	-227.317	-2.61498	-7.49522	-0.00039	-0.27144	0.96218	1	0.60266	-1.04047	na	na
XM_378678.1	IOH42222	PREDICTED: Homo sapiens hypothetical LOC400600 (LOC400600)	LOC400600	26	8	3	47461.8	0	0	974.426	87.9208	985.636	11.2105	-1.0458	-48.3597	0.09295	-0.15201	0.28855	1	0.2917	48.253	na	na
NM_003576.2		Serine/threonine-protein kinase 24	STK24	14	9	21	22514	0	0	974.34	1.44368	3170.4	2196.06	0.46952	0.3569	0.9481	0.94193	0.0186	0.0365682	0.04072	0.06991	na	na
BC029920.1	IOH22865	Homeobox protein TGIF2LX	TGIF2LX	14	12	7	33306.8	0	0	974.16	6.60571	1147.94	173.78	-0.20134	-7.99223	0.15647	-0.07061	0.135239	1	0.00683	0.60705	na	na
NM_021627.2	IOH26311	SUMO1/sentrin/SMT3 specific peptidase 2 (SENP2)	SENP2	24	20	1	2152.96	0	0	973.582	2.52926	1610.22	636.638	-0.36544	-3.77777	0.33742	0.16114	0.0972412	1	0.2311	0.88362	na	na
XM_378542.2	IOH43419	PREDICTED: Homo sapiens hypothetical protein LOC283761 (LOC283761)	LOC283761	22	7	5	22688.6	0	0	972.792	7.05486	1133.45	160.663	-2.53557	-5.86062	0.1508	-0.07718	0.396946	1	0.58184	1.71498	na	na
BC034245.1	IOH21411	cartilage acidic protein 1 (CRTAC1)	CRTAC1	9	13	1	18622	0	0	972.191	-2.38062	684.613	-287.578	-1.10842	-5.21511	-0.02488	-0.30162	0.424901	1	0.08217	-1.00492	na	na
BC016283.1	IOH10041	ATP-binding cassette, sub-family E (OABP), member 1 (ABCE1)	ABCE1	2	5	21	4570.77	0	0	972.174	-4.46562	794.303	-177.871	-1.70786	-23.0349	0.01805	-0.24668	0.605555	1	0.45228	-3.23784	na	na
NM_018710.1	IOH22407	transmembrane protein 55A (TMEM55A)	TMEM55A	35	12	15	5141.92	0	0	972.168	12.7554	1054.87	82.6995	-0.28144	-12.2837	0.12004	-0.11622	0.19602	1	0.1419	1.97113	na	na
NM_000529.1	IOH28387	melanocortin 2 receptor (adrenocorticotropic hormone) (MC2R)	MC2R	10	12	21	1182.93	0	0	970.784	68.2428	985.221	14.437	-1.53345	-55.5836	0.09278	-0.1504	0.396156	1	0.45565	11.5673	na	na
BC033864.1	IOH21842	branched chain aminotransferase 1, cytosolic (BCAT1)	BCAT1	39	14	19	20859.3	0	0	968.497	-0.150634	126.79	-841.707	-35.6649	-0.12704	-0.24323	-0.57906	1	1	3.73207	-0.09889	na	na
NM_000206.1	IOH14230	interleukin 2 receptor, gamma (severe combined immunodeficiency) (IL2RG)	IL2RG	25	3	5	12615.7	0	0	967.685	-7.97794	859.9	-107.785	-1.23197	-7.27296	0.04373	-0.21159	0.366739	1	0.27279	-0.54	na	na
NM_153649.2	IOH4696	tropomyosin 3 (TPM3), transcript variant 2	TPM3	27	16	19	12545.9	0	0	967.317	-1.41144	566.18	-401.137	-2.86695	-1.0937	-0.07125	-0.35847	1	1	0.59287	-0.00921	na	na
BC032325.1	IOH21628	thioredoxin domain containing 10 (TXNDC10)	TXNDC10	5	13	7	5878.9	0	0	964.173	-14.137	900.476	-63.6965	-1.40808	-43.9814	0.05961	-0.18952	0.365248	1	0.32201	-5.62765	na	na
NM_002806.2	IOH57053	26S protease regulatory subunit S10B	PSMC6	20	19	7	13164.7	0	0	963.774	3.7804	1310.4	346.632	-0.20858	-2.84578	0.22007	0.01593	0.118556	1	0.09748	0.42323	na	na
BC025276.1	IOH14043	U3 small nucleolar RNA-associated protein 18 homolog	UTP18	23	8	5	7315.5	0	0	963.753	4.54379	1235.71	271.955	-2.81347	-4.0387	0.19083	-0.02146	1	1	1.00775	0.29995	na	na
BC094747.1	IOH62638	SET and MYND domain-containing protein 2	SMYD2	28	19	1	12770.4	0	0	963.521	-2.62769	697.919	-265.602	-3.24103	-4.85432	-0.01967	-0.29061	1	1	0.67596	-1.34963	na	na
BC007888.1	IOH29315	eukaryotic translation initiation factor 2, subunit 2 beta, 38kDa (EIF2S2)	EIF2S2	14	17	5	8025.89	0	0	963.514	4.89069	1211.16	247.646	-0.70185	-10.5795	0.18122	-0.03363	0.158424	1	0.1817	2.05962	na	na
BC044242.1	IOH28797	Radial spoke head 10 homolog B2	LOC285927	10	17	15	8571.79	0	0	963.361	-24.2784	925.25	-38.11	-2.73021	-20.0288	0.0693	-0.17671	1	1	0.80136	-5.53365	na	na
P3093		mitogen-activated protein kinase kinase 1 (MAP2K1); mutant protein: MAP2K1 S218D, S222D	MAP2K1	19	16	5	415.6	0	0	963.196	-2.16147	658.529	-304.666	-0.93022	-6.85188	-0.03509	-0.31017	0.57719	1	0.22582	-1.83135	na	na
NM_020673.1	IOH10004	RAB22A, member RAS oncogene family (RAB22A)	RAB22A	16	14	5	28287.3	0	0	962.961	-14.2816	899.946	-63.0145	-0.3513	-9.45535	0.0594	-0.18918	0.222714	1	0.01503	-4.42541	na	na
NM_003926.5	IOH59233	Methyl-CpG-binding domain protein 3	MBD3	4	17	19	22721	0	0	961.476	3.266	1385.78	424.307	-1.50059	-1.8617	0.24957	0.05482	0.229738	0.970254	0.51955	0.13885	na	na
NM_006807.2	IOH4111	chromobox homolog 1 (HP1 beta homolog Drosophila ) (CBX1)	CBX1	7	17	15	14031.7	0	0	961.226	3.05347	1429.33	468.099	-0.89527	-3.37807	0.26661	0.07675	0.147701	1	0.3326	0.72956	na	na
BC012924.1	IOH11017	dual adaptor of phosphotyrosine and 3-phosphoinositides (DAPP1)	DAPP1	40	13	5	30166.9	0	0	960.868	33.3677	990.554	29.686	-2.0357	-40.0483	0.09487	-0.14276	0.644116	1	0.66627	15.1446	na	na
NM_022140.2	IOH38016	Band 4.1-like protein 4A	EPB41L4A	36	7	7	24872.3	1	0	960.705	1.57551	2630.01	1669.31	0.54757	-0.80178	0.73659	0.67819	0.026039	0.121591	0.01479	0.4551	na	na
BC034702.1	IOH28627	peroxisomal D3,D2-enoyl-CoA isomerase (PECI)	PECI	22	17	11	39156.1	0	0	958.877	5.46154	1173.8	214.921	-1.46987	-4.42874	0.16659	-0.05002	0.178607	1	0.21641	0.50271	na	na
BC000177.2	IOH2886	DnaJ (Hsp40) homolog, subfamily B, member 6 (DNAJB6)	DNAJB6	8	17	13	38683.4	0	0	958.737	-10.1469	872.728	-86.009	-1.79416	-53.7006	0.04875	-0.20069	0.363997	1	0.28535	-5.50904	na	na
BC036870.1	IOH25926	Uncharacterized protein C4orf37	MGC46496	4	3	21	1060.3	0	0	958.306	-9.81571	869.702	-88.6031	-0.54884	-31.1749	0.04757	-0.20199	0.240814	1	0.0218	-1.69337	na	na
NM_004465.1	IOH40262	fibroblast growth factor 10 (FGF10)	FGF10	21	6	21	3104.24	0	0	957.872	-14.1329	894.575	-63.2973	-2.90708	-20.4716	0.0573	-0.18932	1	1	0.79514	-3.58809	na	na
BC048217.1	IOH26167	spermatogenesis associated 5 (SPATA5)	SPATA5	44	9	13	6795.85	0	0	957.135	6.24172	1139.73	182.6	-0.27185	-8.70932	0.15326	-0.0662	0.171426	1	0.15506	1.81357	na	na
BC042607.1	IOH27367	protein disulfide isomerase-like protein of the testis (PDILT)	PDILT	43	17	1	12196.5	0	0	955.889	0.383642	-594.976	-1550.87	-0.97265	-3.12707	-0.52574	-0.93414	1	1	-0.1818	-0.71307	na	na
NM_000970.2	IOH1951	60S ribosomal protein L6	RPL6	7	8	1	3254.13	0	0	955.666	13.0908	1034.71	79.0409	-1.58517	-25.6194	0.11215	-0.11805	0.34537	1	0.43676	3.13553	na	na
BC016755.1	IOH12873	complement factor H-related 1 (CFHR1)	CFHR1	23	4	5	11289.3	0	0	955.129	4.35238	1240.04	284.911	-0.76873	-5.93226	0.19252	-0.01498	0.191759	1	0.31994	1.06844	na	na
BC058074.1	IOH56524	WNT1 inducible signaling pathway protein 2, mRNA (cDNA clone MGC:64884 IMAGE:5194313), complete cds	WISP2	10	19	17	10210.4	0	0	954.262	-1.79777	613.183	-341.079	-1.36186	-1.92193	-0.05284	-0.3284	0.605983	1	0.16858	-0.06916	na	na
NM_014018.2	IOH12228	mitochondrial ribosomal protein S28 (MRPS28), nuclear gene encoding mitochondrial protein	MRPS28	18	8	11	29200.9	0	0	954.196	7.06004	1111.65	157.457	-1.35627	-20.7369	0.14227	-0.07879	0.396663	1	0.56521	3.19069	na	na
NM_007194.2		CHK2 checkpoint homolog (S. pombe) (CHEK2), transcript variant 1	CHEK2	2	9	21	24964.2	0	0	953.969	6.28396	1134.51	180.541	-0.89583	-2.21211	0.15121	-0.06723	0.22724	1	0.31541	0.12796	na	na
NM_017706.3	IOH40135	WD repeat domain 55 (WDR55)	WDR55	29	6	21	20799.1	0	0	953.77	-10.9836	874.18	-79.5896	0.01789	-10.8371	0.04931	-0.19748	0.241907	1	0.03206	-0.14273	na	na
XM_379114.1	IOH42885	hypothetical protein LOC150577 (LOC150577)	LOC150577	3	7	13	35992.4	0	0	953.022	5.0505	1188.31	235.285	-2.32557	-5.21144	0.17227	-0.03982	0.325263	1	0.53722	1.82821	na	na
NM_024093.1	IOH3089	chromosome 2 open reading frame 49 (C2orf49)	C2orf49	7	13	21	20585.1	0	0	951.711	2.19922	1745.32	793.609	-0.22299	-0.96763	0.3903	0.23973	0.0747629	0.347171	0.16944	0.2407	na	na
NM_153344.1	IOH40885	chromosome 6 open reading frame 141 (C6orf141)	C6orf141	7	6	7	9686.68	0	0	951.63	-7.90315	844.744	-106.887	-1.15591	-11.649	0.0378	-0.21115	0.339716	1	0.20704	-1.82163	na	na
NM_002055.1	IOH9657	glial fibrillary acidic protein (GFAP)	GFAP	15	16	19	23211.5	0	0	951.153	5.98083	1142.12	190.963	-1.47907	-9.77825	0.15419	-0.06201	0.354595	1	0.54026	2.90006	na	na
NM_003720.1	IOH3819	Proteasome assembly chaperone 1	PSMG1	47	8	5	28611.3	0	0	951.07	-1.44764	562.504	-388.565	-2.49209	-1.88513	-0.07268	-0.35218	1	1	0.66352	-0.01757	na	na
NM_001167.2	IOH21984	baculoviral IAP repeat-containing 4 (BIRC4)	BIRC4	20	5	11	25167.8	0	0	950.84	-16.8716	897.636	-53.204	-1.07411	-41.3475	0.0585	-0.18427	0.316697	1	0.23765	-7.93141	na	na
BC015207.1	IOH11738	ARP3 actin-related protein 3 homolog B (yeast) (ACTR3B)	ACTR3B	6	3	5	8410.48	0	0	950.624	6.39558	1126.81	176.186	-1.03298	-12.0941	0.1482	-0.06941	0.144892	1	0.02899	1.04743	na	na
BC060852.1	IOH29264	CCR4-NOT transcription complex, subunit 7 (CNOT7)	CNOT7	3	19	17	44112.4	0	0	950.242	12.387	1033.69	83.4494	-0.9619	-7.02092	0.11175	-0.11585	0.1804	1	0.06084	2.73572	na	na
BC014140.2	IOH12771	Bardet-Biedl syndrome 2 (BBS2)	BBS2	18	2	21	3304.38	0	0	950.23	-5.89858	812.487	-137.743	-2.7055	-14.3702	0.02517	-0.22659	1	1	0.95698	-4.92001	na	na
NM_005111.4	IOH22501	crystallin, zeta (quinone reductase)-like 1 (CRYZL1)	CRYZL1	39	17	1	22253.3	0	0	949.76	-0.903614	450.835	-498.925	-4.72809	-1.17745	-0.11639	-0.40743	1	1	0.79528	-0.25511	na	na
BC014298.1	IOH13449	PRKR interacting protein 1 (IL11 inducible) (PRKRIP1)	PRKRIP1	7	3	21	37606	0	0	948.76	3.4556	1335.12	386.365	-0.53874	-1.60857	0.22974	0.03583	0.13373	0.963532	0.19734	0.00838	na	na
BC050425.1	IOH28857	zinc finger protein 322A (ZNF322A)	ZNF322A	22	17	13	3617.9	0	0	948.634	18.9861	1001.38	52.7426	-1.82532	-5.95907	0.0991	-0.13122	0.256494	1	0.24241	0.82398	na	na
BC011636.2	IOH46091	Protein phosphatase Slingshot homolog 2	SSH2	22	8	13	10853.7	0	0	947.299	-3.0622	714.101	-233.198	-2.95505	-22.2633	-0.01334	-0.27438	0.662408	1	0.39112	-1.13533	na	na
NM_000585.1	IOH21448	interleukin 15 (IL15), transcript variant 3	IL15	1	12	17	21485.8	0	0	946.135	4.47346	1218.53	272.39	-0.38021	-7.99325	0.1841	-0.02124	0.128406	1	0.05356	1.19001	na	na
P3082		platelet-derived growth factor receptor, beta polypeptide (PDGFRB)	PDGFRB	36	15	21	0	1	0	946.122	1.40534	3280.24	2334.12	0.60353	-1.8491	0.9911	1.01106	0.0169441	0.178055	0.02337	0.85033	na	na
BC040177.2	IOH28709	protein phosphatase 1H (PP2C domain containing) (PPM1H)	PPM1H	22	17	3	21255.5	0	0	946.108	-4.69024	779.84	-166.268	-2.31988	-25.2921	0.01239	-0.24088	0.414335	1	0.23002	-6.10853	na	na
BC001454.1	IOH3989	phosphoenolpyruvate carboxykinase 2 (mitochondrial) (PCK2)	PCK2	32	11	21	30863.6	0	0	945.048	5.54548	1152.96	207.909	-2.0851	-7.4085	0.15844	-0.05352	0.321071	1	0.50445	0.96981	na	na
BC035969.1	IOH27974	albumin (ALB)	ALB	3	17	7	25248.7	0	0	942.084	5.54551	1149.34	207.256	-3.80287	-2.93443	0.15702	-0.05386	1	1	0.94829	0.65888	na	na
BC068456.1	IOH62464	14-3-3 protein zeta/delta	YWHAZ	25	18	11	12753.3	0	0	941.389	-5.20438	789.659	-151.73	-1.24736	-7.85309	0.01623	-0.2336	0.407977	1	0.23568	-1.43189	na	na
BC011924.1	IOH12682	unkempt homolog (Drosophila)-like (UNKL)	UNKL	19	14	3	12972.2	0	0	941.079	4.14941	1239.89	298.811	0.03135	-1.76213	0.19247	-0.00801	0.130605	1	0.0883	0.14404	na	na
NM_001211.3		Mitotic checkpoint serine/threonine-protein kinase BUB1 beta	BUB1B	1	9	21	10298.1	0	0	938.97	2.78804	1464.11	525.14	-0.06559	-5.00075	0.28023	0.10531	0.0847138	1	0.02019	1.092	na	na
NM_024749.1	IOH27040	Vasohibin-2	VASH2	11	18	7	8093.17	0	0	938.889	-17.2254	887.373	-51.5155	-1.83318	-58.0486	0.05448	-0.18341	0.389076	1	0.34032	-4.16605	na	na
AB065662.1	IOH28287	olfactory receptor, family 6, subfamily B, member 3 (OR6B3), mRNA	OR6B3	44	12	17	1569.87	0	0	937.571	3.35133	1336.31	398.74	-2.19181	-2.92997	0.23021	0.04202	0.528423	1	0.80219	0.66437	na	na
NM_152729.2	IOH13044	5'-nucleotidase domain containing 1 (NT5DC1)	NT5DC1	21	16	9	3399.56	0	0	937.44	-6.00145	803.548	-133.892	-3.86685	-6.06026	0.02167	-0.22467	1	1	1.02768	-0.72938	na	na
NM_138401.2	IOH14104	family with sequence similarity 125, member A (FAM125A)	FAM125A	31	19	17	21227.1	0	0	937.248	2.73097	1478.7	541.457	-0.03661	-0.87103	0.28594	0.11349	0.0999883	0.625964	0.14368	0.15198	na	na
NM_181314.1	IOH58938	Tafazzin	TAZ	4	18	3	10195	0	0	937.082	-5.3654	789.867	-147.215	-1.04736	-12.7039	0.01632	-0.23134	0.345841	1	0.13464	-0.75941	na	na
NM_033671.1	IOH43039	cyclin B3 (CCNB3), transcript variant 2	CCNB3	17	8	3	43478.2	0	0	935.078	3.63617	1289.79	354.712	-0.2674	-1.67734	0.21199	0.01998	0.111008	1	0.03173	0.28518	na	na
NM_014049.3	IOH6788	acyl-Coenzyme A dehydrogenase family, member 9 (ACAD9)	ACAD9	2	8	13	12119	0	0	934.785	-33.3567	907.577	-27.2082	-0.93784	-22.5225	0.06238	-0.17124	0.316595	1	0.25035	-4.50372	na	na
BC004259.1	IOH5453	chromosome 14 open reading frame 140 (C14orf140)	C14orf140	5	14	11	35635.4	0	0	933.633	3.45918	1313.29	379.652	-1.62261	-4.65316	0.22119	0.03246	0.269356	1	0.54229	1.00532	na	na
BC093990.1	IOH62017	Sin3 histone deacetylase corepressor complex component SDS3	SUDS3	47	18	13	13885.4	0	0	933.573	-3.03834	702.395	-231.177	-1.50436	-8.14227	-0.01792	-0.27338	0.713974	1	0.41228	-1.03689	na	na
NM_007199.1	IOH29139	interleukin-1 receptor-associated kinase 3 (IRAK3)	IRAK3	44	2	19	6620.68	0	0	933.515	-0.552814	332.339	-601.177	-3.20627	-2.81904	-0.16277	-0.45863	1	1	0.28074	-0.85011	na	na
BC008493.1	IOH7558	acid phosphatase, prostate (ACPP)	ACPP	40	14	9	3036.11	0	0	933.323	-1.53334	564.907	-368.416	-1.18694	-5.49422	-0.07174	-0.34209	0.650726	1	0.10938	-0.92895	na	na
NM_172070.2	IOH38243	zinc finger protein 650 (ZNF650)	ZNF650	44	7	7	33175.8	0	0	933.06	7.00445	1088.45	155.395	0.09557	-8.36006	0.13319	-0.07982	0.154967	1	0.02754	1.44897	na	na
NM_032403.1	IOH6540	protocadherin gamma subfamily C, 3 (PCDHGC3), transcript variant 3	PCDHGC3	39	16	15	16867.9	0	0	932.558	-0.614791	355.048	-577.51	-4.2365	-3.20931	-0.15388	-0.44678	1	1	0.35655	-0.99018	na	na
BC001899.1	IOH4819	fucosyltransferase 2 (secretor status included) (FUT2)	FUT2	9	17	17	7425.48	0	0	932.485	-2.41314	659.28	-273.204	-1.65539	-8.27628	-0.0348	-0.29441	0.60727	1	0.25691	-1.95258	na	na
NM_006433.2	IOH27865	granulysin (GNLY), transcript variant NKG5	GNLY	22	5	11	4950.87	0	0	932.283	-4.4312	760.63	-171.653	-2.14619	-19.9506	0.00487	-0.24357	0.377462	1	0.14227	-3.31529	na	na
NM_017903.2	IOH25956	taurine upregulated gene 1 (TUG1)	TUG1	25	2	11	40838.4	0	0	931.828	11.6882	1019.01	87.183	-0.36797	-49.4736	0.106	-0.11397	0.188887	1	0.07251	4.17315	na	na
BC016841.1	IOH10737	RAB34, member RAS oncogene family (RAB34)	RAB34	22	3	9	0	0	0	930.969	-3.38095	718.465	-212.504	-2.62831	-17.7433	-0.01163	-0.26403	0.525265	1	0.27246	-0.70027	na	na
BC036197.1	IOH27500	hypothetical protein LOC403312 (MGC39545)	MGC39545	7	13	1	32856.4	0	0	930.336	3.69021	1276.16	345.824	0.0142	-5.24176	0.20666	0.01552	0.109294	1	0.00606	1.06564	na	na
NM_018282.1	IOH12080	Paraspeckle component 1	PSPC1	44	12	13	24621	0	0	930.063	6.26171	1106.82	176.761	-1.52208	-5.55839	0.14038	-0.06912	0.375924	1	0.53832	0.7236	na	na
NM_023030.1		Fibroblast growth factor receptor 2	FGFR2	14	10	9	46460.6	0	0	929.876	6.83409	1089.26	159.387	-1.18629	-9.72422	0.13351	-0.07782	0.234059	1	0.28655	0.84075	na	na
NM_002927.3	IOH11040	regulator of G-protein signaling 13 (RGS13), transcript variant 1	RGS13	11	15	7	33064.2	0	0	929.722	5.11666	1155.57	225.844	-0.98118	-4.77594	0.15945	-0.04455	0.178654	1	0.19768	0.3941	na	na
BC063491.1	IOH61536	Protein FAM122C	FAM122C	44	18	15	2906.66	0	0	929.553	4.47793	1196.83	267.272	-0.4023	-3.77037	0.17561	-0.0238	0.169662	1	0.20892	0.62564	na	na
NM_000918.2	IOH9865	procollagen-proline, 2-oxoglutarate 4-dioxygenase (proline 4-hydroxylase), beta polypeptide (P4HB)	P4HB	22	18	21	5177.95	0	0	929.502	12.1642	1012.76	83.2575	-2.28671	-7.7692	0.10356	-0.11594	0.348081	1	0.41947	4.84517	na	na
NM_016304.2	IOH7552	chromosome 15 open reading frame 15 (C15orf15)	C15orf15	16	4	3	11869.4	0	0	928.058	3.87926	1250.38	322.325	-1.23545	-6.65457	0.19657	0.00376	0.233133	1	0.42991	0.65996	na	na
NM_207459.1	IOH45617	Testis-expressed sequence 19 protein	FLJ35767	2	22	1	20279.5	0	0	927.984	-26.0258	893.647	-34.337	-1.07021	-32.6763	0.05694	-0.17482	0.349123	1	0.28856	-5.92452	na	na
NM_001966.2	IOH62346	Peroxisomal bifunctional enzyme	EHHADH	43	18	21	5002.55	0	0	927.075	2.55354	1523.83	596.75	0.30968	-1.83973	0.3036	0.14116	0.0776836	0.503597	0.01556	0.12971	na	na
NM_016648.1	IOH41297	La ribonucleoprotein domain family, member 7 (LARP7), transcript variant 1	LARP7	15	7	15	40350.4	0	0	926.721	9.15581	1040.35	113.627	-0.56617	-6.52362	0.11436	-0.10073	0.217256	1	0.18876	0.77566	na	na
BC009894.2	IOH14557	3'-phosphoadenosine 5'-phosphosulfate synthase 2 (PAPSS2)	PAPSS2	48	4	13	45127.7	0	0	926.49	-6.08648	795.75	-130.74	-1.79808	-17.1943	0.01862	-0.22308	0.502953	1	0.36076	-3.24193	na	na
BC011603.1	IOH13717	v-rel reticuloendotheliosis viral oncogene homolog A, nuclear factor of kappa light polypeptide gene enhancer in B-cells 3, p65 (avian) (RELA)	RELA	15	5	5	39622.7	0	0	925.415	-12.4697	856.712	-68.7033	-3.442	-169.239	0.04248	-0.19203	1	1	1.14943	-2.56705	na	na
NM_004755.1		Ribosomal protein S6 kinase alpha-5	RPS6KA5	16	10	7	12297.7	0	0	924.641	0.282373	-363.829	-1288.47	-2.52871	-0.04462	-0.43526	-0.80276	1	1	-0.13456	-0.1244	na	na
NM_033252.1	IOH22325	UDP-GlcNAc:betaGal beta-1,3-N-acetylglucosaminyltransferase 1 (B3GNT1), transcript variant 2	B3GNT2	22	2	17	3283.94	0	0	924.62	163.571	930.308	5.6875	-2.34023	-7.76057	0.07129	-0.15478	0.381174	1	0.37933	30.857	na	na
NM_145055.1	IOH12956	Uncharacterized protein C18orf25	C18orf25	14	6	19	25624.3	0	0	924.263	2.1427	1733.11	808.842	-1.05737	-0.9364	0.38552	0.24736	0.116551	0.331346	0.41011	0.23446	na	na
NM_006460.1	IOH5964	hexamethylene bis-acetamide inducible 1 (HEXIM1)	HEXIM1	10	20	13	24646.3	0	0	924.226	57.1994	940.672	16.4455	-1.85845	-93.2609	0.07534	-0.14939	0.520369	1	0.53808	27.2224	na	na
PHC0105		Interleukin-10	IL-10	4	16	1	66.43	0	0	923.775	-0.951107	450.313	-473.462	-4.62214	-2.5221	-0.11659	-0.39469	1	1	0.87103	-0.26874	na	na
NM_053004.1	IOH14758	guanine nucleotide binding protein (G protein), beta polypeptide 1-like (GNB1L)	GNB1L	23	12	3	5656.11	0	0	923.616	-10.935	846.229	-77.3875	-1.33707	-61.8008	0.03838	-0.19637	0.467537	1	0.38682	-6.2512	na	na
PV3844		Ephrin receptor A8 (EPHA8), transcript variant 2	EPHA8	44	15	15	22300.2	0	0	923.342	1.87689	1976.32	1052.98	-0.39611	-2.05917	0.48072	0.3696	0.0739461	0.645413	0.30889	0.77558	na	na
BC003356.1	IOH2875	glucosidase, beta; acid (includes glucosylceramidase) (GBA)	GBA	2	16	7	3116.81	0	0	922.896	5.97067	1108.56	185.668	-1.16237	-4.24987	0.14106	-0.06466	0.277906	1	0.39727	1.10672	na	na
BC017869.1	IOH13888	F-box protein 36 (FBXO36)	FBXO36	17	13	9	5195.41	0	0	922.56	-7.39824	812.708	-109.852	-1.53194	-13.0283	0.02526	-0.21263	0.429148	1	0.29768	-0.53928	na	na
NM_014478.3	IOH59924	DNA-directed RNA polymerase III subunit RPC9	CRCP	1	17	21	29719.8	0	0	922.187	-2.09424	624.154	-298.034	-1.60096	-7.11603	-0.04855	-0.30685	0.482623	1	0.04318	-1.34957	na	na
BC012094.1	IOH13126	RAB GTPase activating protein 1-like (RABGAP1L)	RABGAP1L	22	15	9	5181.22	0	0	922.034	-62.1755	907.439	-14.5948	-1.41083	-7.24864	0.06234	-0.16494	0.219478	1	0.0164	-3.50751	na	na
NM_198219.1	IOH59467	Inhibitor of growth protein 1	ING1	20	18	1	28187.8	0	0	921.8	4.07884	1221.2	299.399	-0.86873	-6.78319	0.18515	-0.00771	0.187589	1	0.29079	1.60917	na	na
NM_014678.3	IOH45905	SAPS domain family, member 2 (SAPS2)	SAPS2	36	8	17	16663.8	0	0	921.497	3.1722	1345.72	424.223	0.10963	-4.30555	0.23389	0.05478	0.101097	1	0.0258	1.28227	na	na
NM_152323.1	IOH21727	Spi-C transcription factor (Spi-1/PU.1 related) (SPIC)	SPIC	8	12	9	912.11	0	0	919.844	-2.31306	642.202	-277.642	-3.13508	-6.92682	-0.04148	-0.29664	0.953465	1	0.4657	-0.47998	na	na
NM_005254.3	IOH27031	GA binding protein transcription factor, beta subunit 2 (GABPB2), transcript variant beta-1	GABPB2	48	2	19	16564.4	0	0	919.088	-1.3006	519.59	-399.498	-3.69962	-1.97061	-0.08948	-0.35765	1	1	0.67632	-0.15985	na	na
NM_002822.1	IOH25866	Twinfilin-1	TWF1	13	17	5	27091.7	0	0	918.403	5.40938	1126.69	208.284	-1.28967	-9.48114	0.14815	-0.05334	0.228991	1	0.31202	2.58143	na	na
NM_173468.2	IOH27138	MOB1, Mps One Binder kinase activator-like 1A (yeast) (MOBKL1A)	MOBKL1A	11	2	21	27161.5	0	0	918.361	11.1866	1008.51	90.1538	-0.59249	-11.6738	0.1019	-0.11249	0.173868	1	0.00126	2.64994	na	na
BC016866.1	IOH10396	tripartite motif-containing 31 (TRIM31)	TRIM31	6	6	15	47681.8	0	0	918.18	6.97684	1071.8	153.623	-2.87759	-11.9294	0.12667	-0.08071	0.741874	1	0.77005	0.47399	na	na
NM_001568.1	IOH3799	eukaryotic translation initiation factor 3, subunit E (EIF3E)	EIF3S6	2	15	3	17427.2	0	0	917.357	-3.81986	727.029	-190.329	-2.10294	-11.2655	-0.00828	-0.25293	0.882181	1	0.54324	-1.16798	na	na
BC030519.1	IOH27533	cryptochrome 1 (photolyase-like) (CRY1)	CRY1	3	17	13	19000	0	0	917.052	0.329646	-450.959	-1368.01	-5.55676	-0.10656	-0.46937	-0.84258	1	1	-1.73711	-0.14335	na	na
NM_017842.1	IOH45590	solute carrier family 48 (heme transporter), member 1, mRNA (cDNA clone MGC:26667 IMAGE:4798578), complete cds	SLC48A1	44	21	11	24312.2	0	0	916.479	-50.3017	898.615	-17.8645	-2.00781	-104.06	0.05888	-0.16657	0.690677	1	0.61798	-23.1243	na	na
NM_001006667.1	IOH58767	Tachykinin-3	TAC3	2	18	5	34186.7	0	0	916.456	-0.566159	331.295	-585.162	-2.53262	-2.28829	-0.16318	-0.45061	1	1	0.1021	-0.52843	na	na
NM_006607.1	IOH40244	pituitary tumor-transforming 2 (PTTG2)	PTTG2	19	6	13	10228.2	0	0	916.375	5.38867	1125.18	208.805	-0.11333	-5.65089	0.14756	-0.05307	0.165138	1	0.11474	1.11844	na	na
BC092518.1	IOH62695	Ig gamma-1 chain C region	IGHG1	18	21	3	8951.97	0	0	915.169	-1.3627	527.829	-387.34	-5.11932	-4.18216	-0.08625	-0.35157	1	1	1.67524	-1.22234	na	na
NM_080911.1	IOH43486	uracil-DNA glycosylase (UNG), transcript variant 2	UNG	8	7	5	28064.2	0	0	914.728	-4.54979	749.906	-164.822	-1.46237	-12.937	0.00068	-0.24015	0.350956	1	0.0763	-0.61811	na	na
BC020788.1	IOH12612	numb homolog (Drosophila) (NUMB)	NUMB	10	12	3	4098.25	0	0	913.705	3.82117	1237.58	323.875	-0.1301	-5.27274	0.19156	0.00454	0.131768	1	0.0917	0.74235	na	na
NM_000496.1	IOH40269	crystallin, beta B2 (CRYBB2)	CRYBB2	25	6	9	28237.1	0	0	912.852	-6.45264	790.365	-122.487	-3.00964	-5.823	0.01651	-0.21896	1	1	0.78638	-0.14878	na	na
BC043348.2	IOH26348	retinitis pigmentosa 2 (X-linked recessive) (RP2)	RP2	8	4	9	30987.9	0	0	912.672	-2.57895	657.661	-255.011	-1.90548	-8.80908	-0.03544	-0.28531	0.479181	1	0.10838	-0.83754	na	na
NM_006754.2	IOH39858	synaptophysin-like 1 (SYPL1), transcript variant 1	SYPL1	30	5	9	11271.8	0	0	911.963	-5.81659	778.177	-133.786	-1.97672	-9.17136	0.01174	-0.22461	0.75869	1	0.53687	-1.199	na	na
NM_003168.1	IOH5411	suppressor of Ty 4 homolog 1 (S. cerevisiae) (SUPT4H1)	SUPT4H1	23	3	5	16636	0	0	911.926	5.38144	1120.06	208.134	-0.20478	-6.33543	0.14556	-0.05342	0.163154	1	0.1009	0.76628	na	na
NM_024625.3	IOH26215	zinc finger CCCH-type, antiviral 1 (ZC3HAV1), transcript variant 2	ZC3HAV1	24	16	19	3453.42	0	0	911.779	-17.2014	861.684	-50.094	-1.39762	-21.3649	0.04442	-0.18271	0.452408	1	0.38853	-7.93477	na	na
NM_152441.1	IOH11609	F-box and leucine-rich repeat protein 14 (FBXL14)	FBXL14	48	5	21	4369	0	0	911.018	16.4701	969.907	58.889	-0.78779	-27.9396	0.08679	-0.12814	0.227889	1	0.13077	5.34216	na	na
BC029167.1	IOH22650	CD177 molecule (CD177)	CD177	18	20	11	2706.52	0	0	910.38	-7.02389	796.921	-113.459	-0.65518	-6.26296	0.01907	-0.21443	0.398266	1	0.23229	-0.99852	na	na
NM_032303.2	IOH57810	Hydroxysteroid dehydrogenase-like protein 2	HSDL2	5	9	21	27062.2	0	0	910.221	8.55985	1030.62	120.402	-1.27714	-7.37252	0.11056	-0.09734	0.288643	1	0.34088	0.1362	na	na
NM_001803.1	IOH4221	CD52 molecule (CD52)	CD52	39	15	1	5959.8	0	0	909.793	-0.255156	184.948	-724.845	-12.7465	-1.216	-0.22047	-0.52055	1	1	1.06188	-0.41457	na	na
NM_020944.2	IOH9687	glucosidase, beta (bile acid) 2 (GBA2)	GBA2	1	5	21	16630.9	0	0	909.184	5.49534	1111.43	202.25	-0.76707	-7.10136	0.14219	-0.05636	0.175473	1	0.13798	0.28857	na	na
BC014441.1	IOH13328	NOL1/NOP2/Sun domain family, member 4 (NSUN4)	NSUN4	2	9	7	28122.1	0	0	909.167	3.55662	1264.78	355.613	-0.27951	-0.84728	0.20221	0.02042	0.13628	1	0.14174	0.04151	na	na
NM_004922.2	IOH38664	SEC24 related gene family, member C (S. cerevisiae) (SEC24C), transcript variant 1	SEC24C	14	7	13	39636.3	0	0	908.901	31.1973	939	30.0987	-1.11009	-272.579	0.07469	-0.14255	0.26852	1	0.19284	5.38896	na	na
PV3832		Focal adhesion kinase 1	PTK2	18	15	17	10146.5	0	0	907.725	1.28563	4085.72	3177.99	0.68768	0.3588	1.30638	1.43358	0.0111417	0.0190404	0.03723	0.12203	na	na
NM_152551.2	IOH43711	chromosome 6 open reading frame 151 (C6orf151)	C6orf151	10	7	19	7198.94	0	0	905.209	4.15066	1192.52	287.308	-2.1643	-5.76561	0.17392	-0.01377	0.518801	1	0.72207	0.71109	na	na
NM_138551.1	IOH13700	thymic stromal lymphopoietin (TSLP), transcript variant 2	TSLP	5	5	5	16473.8	0	0	904.738	10.9787	995.405	90.6669	-1.77238	-10.7023	0.09677	-0.11222	0.412191	1	0.48407	0.56616	na	na
NM_005112.4	IOH21634	WD repeat domain 1 (WDR1), transcript variant 2	WDR1	25	4	19	3877.73	0	0	903.701	4.74492	1145.02	241.314	-0.04871	-12.915	0.15533	-0.0368	0.13712	1	0.01294	2.29558	na	na
BC025742.1	IOH11762	Integral membrane protein 2C	ITM2C	25	13	5	2292.58	0	0	903.593	-10.6008	825.702	-77.8905	-0.81324	-14.9585	0.03034	-0.19662	0.310354	1	0.12216	-3.7018	na	na
NM_016319.1	IOH14433	COP9 constitutive photomorphogenic homolog subunit 7A (Arabidopsis) (COPS7A)	COPS7A	19	13	5	18738.7	0	0	903.399	17.4876	958.192	54.7925	0.06612	-40.7828	0.0822	-0.13019	0.194245	1	0.00715	10.1867	na	na
NM_017722.1	IOH3979	TRM1 tRNA methyltransferase 1 homolog (S. cerevisiae) (TRMT1)	TRMT1	22	19	5	6756.55	0	0	902.812	-10.001	820.745	-82.0667	-4.05762	-9.06225	0.0284	-0.19872	1	1	0.92455	-0.6755	na	na
BC022362.1	IOH14191	cDNA clone MGC:23888 IMAGE:4704496, complete cds	CD79A	47	21	1	19371.2	0	0	902.503	-0.526662	311.342	-591.16	-3.33398	-2.82915	-0.17099	-0.45362	1	1	0.58206	-0.63082	na	na
NM_032308.1	IOH5031	RPA interacting protein (RPAIN), transcript variant 2	RPAIN	2	13	19	55693.2	0	0	901.554	-2.62376	652.764	-248.789	-2.35423	-9.91981	-0.03735	-0.28219	1	1	0.57179	-1.54045	na	na
NM_021026.1	IOH43261	ret finger protein-like 1 (RFPL1)	RFPL1	40	7	9	14885.9	0	0	901.397	-0.971374	444.154	-457.243	-2.69769	-2.3234	-0.11901	-0.38657	1	1	0.47519	-0.18482	na	na
BC012109.1	IOH12380	homer homolog 2 (Drosophila) (HOMER2)	HOMER2	9	14	17	53641.6	0	0	900.813	10.2149	998.568	97.7559	-1.54317	-7.99343	0.09801	-0.10868	0.36633	1	0.43075	0.09009	na	na
NM_007373.2	IOH26711	soc-2 suppressor of clear homolog (C. elegans) (SHOC2)	SHOC2	34	2	19	20391.9	0	0	900.633	-0.0784398	65.5071	-835.126	-101.515	-0.15942	-0.26721	-0.57577	1	1	0.24162	-0.04384	na	na
NM_006438.2	IOH42479	Collectin-10	COLEC10	21	8	15	15235	0	0	900.53	41.0102	923.038	22.5075	-0.59845	-80.6193	0.06844	-0.14636	0.241419	1	0.1039	19.8605	na	na
BC022379.1	IOH12058	solute carrier family 22 (organic anion/cation transporter), member 9 (SLC22A9)	SLC22A9	22	4	11	0	0	0	900.303	-13.8847	839.817	-60.485	-4.2821	-8.63255	0.03587	-0.18791	1	1	1.0257	-1.31886	na	na
NM_001328.1	IOH12818	C-terminal binding protein 1 (CTBP1), transcript variant 1	CTBP1	8	5	1	16349.9	0	0	898.66	-6.72682	782.356	-116.304	-1.4816	-33.521	0.01337	-0.21585	0.340976	1	0.11318	-3.92974	na	na
NM_138316.2	IOH59336	Pantothenate kinase 1	PANK1	10	17	21	30633.6	0	0	897.463	12.3475	976.552	79.0889	-0.52029	-33.2278	0.08939	-0.11802	0.226974	1	0.13694	0.96044	na	na
NM_032855.1	IOH14623	hematopoietic SH2 domain containing (HSH2D)	HSH2D	10	14	3	36409.5	0	0	897.219	5.12931	1114.5	217.281	-0.77399	-10.6359	0.14339	-0.04884	0.214266	1	0.26235	1.52446	na	na
NM_080598.2	IOH3681	HLA-B associated transcript 1 (BAT1), transcript variant 2	BAT1	2	14	19	15139.7	0	0	897.043	5.63397	1090.62	193.58	-3.01285	-5.13433	0.13404	-0.0607	1	1	1.0117	1.54167	na	na
BC005383.1	IOH7229	centrin, EF-hand protein, 3 (CDC31 homolog, yeast) (CETN3)	CETN3	19	4	9	15776.2	0	0	896.962	7.20173	1041.59	144.631	-1.54952	-12.3634	0.11484	-0.08521	0.486153	1	0.59564	2.90077	na	na
NM_003138.1		Serine/threonine-protein kinase SRPK2	SRPK2	19	20	7	5421.56	0	0	895.952	5.49074	1095.46	199.511	-0.73429	-3.63545	0.13593	-0.05773	0.247656	1	0.32412	0.38844	na	na
BC020981.1	IOH10388	General transcription factor 3C polypeptide 2	GTF3C2	17	4	19	15591.9	0	0	895.827	-16.8027	845.508	-50.3196	-1.40043	-155.923	0.0381	-0.18282	0.375949	1	0.26766	-2.64426	na	na
NM_021999.2	IOH4165	integral membrane protein 2B (ITM2B)	ITM2B	13	4	15	12789.1	0	0	895.749	-4.72241	739.216	-156.533	-1.97669	-11.9396	-0.00351	-0.236	0.501524	1	0.27858	-0.98063	na	na
BC029428.1	IOH23124	Spermatogenesis-associated protein 4	SPATA4	4	20	3	5812.47	0	0	895.518	3.00765	1341.57	446.053	-0.49283	-3.20661	0.23227	0.06571	0.128181	1	0.17728	0.666	na	na
BC004955.1	IOH5528	ATPase inhibitory factor 1 (ATPIF1)	ATPIF1	14	6	3	47961.2	0	0	895.456	3.13996	1313.9	418.445	-3.9588	-5.70799	0.22143	0.05189	1	1	1.2224	1.30746	na	na
BC000116.1	IOH4364	KIAA0174 (KIAA0174)	KIAA0174	32	13	15	14727.1	0	0	895.326	-7.65667	791.899	-103.426	-1.96625	-49.3255	0.01711	-0.20941	0.395635	1	0.22085	-2.56786	na	na
NM_014815.2	IOH9726	mediator complex subunit 24 (MED24), transcript variant 1	THRAP4	3	5	21	9106.63	0	0	894.691	3.91411	1201.71	307.02	-1.70203	-4.6762	0.17752	-0.0039	0.220345	1	0.36077	1.64649	na	na
BC033130.1	IOH23218	lysyl oxidase-like 3 (LOXL3)	LOXL3	5	4	19	1456.31	0	0	894.642	-2.50111	639.111	-255.531	-4.3128	-5.46965	-0.04269	-0.28557	1	1	1.02888	-0.60421	na	na
NM_001325.1	IOH11230	cleavage stimulation factor, 3' pre-RNA, subunit 2, 64kDa (CSTF2)	CSTF2	25	5	3	22917	0	0	894.033	-50.9394	876.819	-17.213	-0.71802	-27.1584	0.05035	-0.16625	0.274418	1	0.12034	-12.4893	na	na
BC007424.2	IOH6160	PRP4 pre-mRNA processing factor 4 homolog (yeast) (PRPF4)	PRPF4	12	5	17	27486.8	0	0	893.875	7.89983	1023.42	129.55	-0.55556	-12.3682	0.10774	-0.09276	0.182574	1	0.05542	1.10791	na	na
NM_003516.2	IOH4867	histone cluster 2, H2aa3 (HIST2H2AA3)	HIST2H2AA3	9	3	15	20583.4	0	0	893.708	9.6121	997.482	103.774	-3.25825	-12.6759	0.09758	-0.10567	1	1	1.0357	1.88636	na	na
NM_018492.2		PDZ binding kinase (PBK)	PBK	14	9	17	29493.5	0	0	893.577	18.6066	944.33	50.7525	-0.85431	-121.197	0.07677	-0.13222	0.235939	1	0.11867	6.32172	na	na
BC032485.1	IOH21724	apoptosis-inducing factor, mitochondrion-associated, 3 (AIFM3)	AIFM3	22	5	5	0	0	0	892.779	-11.52	821.471	-71.308	-3.96195	-11.5013	0.02869	-0.19333	1	1	0.88939	-4.98499	na	na
BC039582.1	IOH26251	dynein, axonemal, intermediate chain 2 (DNAI2)	DNAI2	26	2	21	2673.58	0	0	892.343	-3.49878	693.991	-198.352	-1.56603	-4.77574	-0.02121	-0.25694	0.627903	1	0.33298	-0.2404	na	na
BC014679.1	IOH10445	F-box only protein 8	FBXO8	30	21	3	4858.08	0	0	892.087	0.0898343	-88.0499	-980.136	-42.0148	-0.48692	-0.32732	-0.64837	1	1	-1.6216	-0.23395	na	na
BC100926.1	IOH63370	D-tyrosyl-tRNA(Tyr) deacylase 1	DTD1	18	20	15	27490.2	0	0	891.949	-3.76675	704.83	-187.119	-0.41531	-5.77793	-0.01697	-0.25132	0.415512	1	0.10586	-1.35416	na	na
NM_003928.1	IOH45869	CAAX box 1 (CXX1)	FAM127A	39	9	1	10842.8	0	0	890.702	67.5921	904.078	13.3755	-2.33489	-81.0031	0.06102	-0.15092	0.660921	1	0.6052	20.9765	na	na
NM_031300.2	IOH3726	MAX dimerization protein 3 (MXD3)	MXD3	27	21	3	743.45	0	0	889.948	-0.502489	297.632	-592.316	-4.32317	-0.52527	-0.17635	-0.4542	1	1	0.43812	-0.02235	na	na
BC103660.1	IOH63319	Putative RNA-binding protein 15	RBM15	18	20	21	10576.6	0	0	889.439	5.11509	1105.58	216.141	0.19213	-4.60922	0.13989	-0.04941	0.150378	1	0.02836	0.14329	na	na
BC064837.1	IOH40504	UV radiation resistance associated gene (UVRAG)	UVRAG	33	21	3	7379.49	0	0	889.433	0.00810375	-7.26663	-896.7	-46.8622	-0.56903	-0.2957	-0.6066	1	1	-1.3174	-0.18602	na	na
NM_012395.2	IOH37739	PFTAIRE protein kinase 1 (PFTK1)	PFTK1	31	20	11	40493.4	0	0	888.803	2.58263	1450.4	561.597	-0.56055	-0.73943	0.27486	0.12357	0.137099	0.56303	0.30789	0.12719	na	na
BC030693.2	IOH22319	solute carrier family 16, member 7 (monocarboxylic acid transporter 2) (SLC16A7)	SLC16A7	40	17	15	5602.11	0	0	888.63	4.95727	1113.19	224.556	-2.23377	-7.58702	0.14287	-0.04519	0.691791	1	0.77198	1.5393	na	na
NM_005513.1	IOH41075	general transcription factor IIE, polypeptide 1, alpha 56kDa (GTF2E1)	GTF2E1	47	8	21	13435.6	0	0	888.505	-2.34157	622.611	-265.894	-1.76185	-4.81049	-0.04916	-0.29075	0.982398	1	0.45035	-0.38492	na	na
NM_152690.1	IOH10343	dolichyl-phosphate mannosyltransferase polypeptide 2, regulatory subunit (DPM2), transcript variant 2	DPM2	1	12	21	7629.02	0	0	887.829	11.4098	973.117	85.2876	-1.4316	-18.692	0.08804	-0.11492	0.292435	1	0.28483	0.14276	na	na
BC010356.1	IOH22924	WW domain containing adaptor with coiled-coil (WAC)	WAC	17	16	11	16744.5	0	0	887.627	-43.4541	867.659	-19.9672	-1.41587	-45.8763	0.04676	-0.16762	0.369506	1	0.28724	-5.25947	na	na
NM_006201.2		Serine/threonine-protein kinase PCTAIRE-3	PCTK3	25	10	7	3503.66	0	0	887.279	-2.63293	643.047	-244.232	-2.39258	-6.73235	-0.04115	-0.27991	0.960984	1	0.47066	-1.5662	na	na
NM_002613.3	IOH14589	3-phosphoinositide dependent protein kinase-1 (PDPK1), transcript variant 1	PDPK1	11	4	21	30608.1	0	1	886.7	1.06947	13650.2	12763.5	0.87399	0.56714	5.0501	6.23301	0.0009502	0.0011664	0.00305	0.10482	na	na
BC015634.1	IOH14765	Hexaprenyldihydroxybenzoate methyltransferase, mitochondrial	COQ3	23	12	13	15056.8	0	0	886.216	4.37917	1148.47	262.259	-0.10378	-6.12045	0.15668	-0.02631	0.14907	1	0.07428	1.03191	na	na
NM_202467.1	IOH45902	GIPC PDZ domain containing family, member 1 (GIPC1), transcript variant 2	GIPC1	7	9	3	25433.5	0	0	885.744	-3.84316	702.859	-182.886	-3.10777	-6.15761	-0.01774	-0.2492	1	1	0.70558	-0.83525	na	na
NM_139023.1	IOH12263	tetraspanin 32 (TSPAN32), transcript variant 1	TSPAN32	23	16	13	2448.48	0	0	884.253	-3.62909	693.232	-191.021	-2.51207	-14.5239	-0.02151	-0.25327	1	1	0.69928	-2.00289	na	na
BC024289.1	IOH14745	interferon, alpha-inducible protein 6 (IFI6)	IFI6	11	4	19	2000.51	0	0	882.941	-3.25648	675.507	-207.435	-4.04245	-22.7613	-0.02844	-0.26148	1	1	0.88213	-2.04508	na	na
NM_018064.1	IOH6070	chromosome 6 open reading frame 166 (C6orf166)	C6orf166	12	3	11	30354.3	0	0	882.019	4.94802	1105.43	223.408	-1.76578	-3.86219	0.13983	-0.04577	0.307258	1	0.44427	0.18294	na	na
NM_005500.1	IOH3882	SUMO1 activating enzyme subunit 1 (SAE1)	SAE1	23	18	3	27027.3	0	0	881.943	-1.10764	463.493	-418.45	-2.66553	-5.03661	-0.11144	-0.36715	1	1	0.5182	-0.81866	na	na
NM_145028.1	IOH22492	Uncharacterized protein C6orf81	C6orf81	1	13	9	4821.15	0	0	881.135	9.52968	984.438	103.302	-0.77107	-17.5371	0.09248	-0.1059	0.205003	1	0.08105	0.9353	na	na
BC033233.1	IOH23273	SNAP25-interacting protein (SNIP)	SNIP	11	5	15	10865.7	0	0	879.96	31.1641	909.132	29.1724	-0.97039	-14.2033	0.063	-0.14302	0.235996	1	0.06867	2.76411	na	na
NM_145212.1	IOH13804	mitochondrial ribosomal protein L30 (MRPL30), nuclear gene encoding mitochondrial protein, transcript variant 1	MRPL30	5	12	1	16570.4	0	0	879.142	-7.45215	775.128	-104.014	-0.82211	-22.6306	0.01054	-0.2097	0.32047	1	0.05973	-3.20677	na	na
NM_001258.1	IOH29645	cyclin-dependent kinase 3 (CDK3)	CDK3	27	3	13	23054.6	0	0	878.686	-9.18435	792.408	-86.278	-3.23221	-8.41069	0.01731	-0.20082	1	1	0.91222	-1.67307	na	na
BC067446.1	IOH40156	disabled homolog 1 (Drosophila) (DAB1)	DAB1	9	6	11	27781.5	0	0	878.155	-7.26978	771.967	-106.189	-2.5863	-16.5526	0.0093	-0.21079	1	1	0.68256	-2.80361	na	na
NM_013301.1	IOH45819	Coiled-coil domain-containing protein 106	CCDC106	19	8	21	35060.5	0	0	876.897	-6.77549	764.12	-112.777	-2.19944	-19.78	0.00624	-0.2141	1	1	0.734	-4.72382	na	na
BC031606.1	IOH22809	peroxisomal biogenesis factor 7 (PEX7)	PEX7	4	12	1	2811.28	0	0	876.72	4.24021	1147.3	270.575	-0.43965	-3.95307	0.15622	-0.02215	0.156604	1	0.10555	0.47314	na	na
BC033710.1	IOH21756	DNA repair and recombination protein RAD54B	RAD54B	19	13	13	20286	0	0	876.639	-2.00223	584.643	-291.995	-2.03695	-2.08009	-0.06401	-0.30383	1	1	0.57318	-0.218	na	na
NM_015878.2	IOH12717	antizyme inhibitor 1 (AZIN1), transcript variant 1	AZIN1	2	13	11	18107	0	0	876.256	150.408	882.12	5.86486	-1.14313	-8.83072	0.05242	-0.15469	0.370877	1	0.30777	2.37537	na	na
BC004176.1	IOH3786	Protein phosphatase Slingshot homolog 3	SSH3	26	3	17	7305.68	0	0	876.228	6.88515	1025.12	148.888	-2.15726	-8.73211	0.10839	-0.08307	0.70488	1	0.7233	2.30423	na	na
BC022520.1	IOH10749	RUN domain containing 3B (RPIB9)	RPIB9	31	2	17	34269.7	0	0	875.742	-4.31899	711.097	-164.645	-1.88824	-4.37781	-0.01452	-0.24006	0.829958	1	0.49618	-0.64745	na	na
BC018671.1	IOH27933	annexin A5 (ANXA5)	ANXA5	11	17	1	22837.7	0	0	875.203	0.222905	-251.047	-1126.25	-11.6159	-0.73985	-0.39112	-0.72154	1	1	-2.16703	-0.07568	na	na
NM_001002755.1	IOH59825	NFU1 iron-sulfur cluster scaffold homolog, mitochondrial	NFU1	22	17	19	26274	0	0	874.349	58.1134	889.658	15.309	-3.84836	-8.3009	0.05537	-0.14996	1	1	0.90581	18.1376	na	na
NM_003192.1	IOH14757	tubulin folding cofactor C (TBCC)	TBCC	23	16	21	36160.5	0	0	874.103	-0.0935138	74.7505	-799.353	-34.6683	-1.80105	-0.2636	-0.55786	1	1	9.38298	-0.35429	na	na
NM_001584.1	IOH22675	metallophosphoesterase domain containing 2 (MPPED2)	MPPED2	2	12	9	26550.8	0	0	873.513	-2.11585	593.168	-280.345	-1.39617	-4.32067	-0.06068	-0.29799	0.675787	1	0.19477	-0.40804	na	na
BC050456.1	IOH26721	thrombospondin 4 (THBS4)	THBS4	1	20	19	5558.68	0	0	872.775	-80.2715	862.036	-10.739	-1.64548	-78.5933	0.04457	-0.163	0.372571	1	0.28456	-23.2739	na	na
NM_138777.1	IOH10791	mitochondrial ribosome recycling factor (MRRF), nuclear gene encoding mitochondrial protein, transcript variant 1	MRRF	7	4	1	18291.6	0	0	871.864	6.65833	1025.95	154.085	-1.61409	-10.2913	0.10872	-0.08048	0.355302	1	0.44227	1.32098	na	na
NM_002068.1	IOH9848	guanine nucleotide binding protein (G protein), alpha 15 (Gq class) (GNA15)	GNA15	14	14	5	4662.75	0	0	871.712	-2.91444	649.02	-222.691	-4.73371	-6.08763	-0.03881	-0.26913	1	1	1.00347	-1.34618	na	na
NM_002362.2	IOH11259	melanoma antigen family A, 4 (MAGEA4), transcript variant 2	MAGEA4	1	15	5	38960.1	0	0	871.392	-9.86956	791.224	-80.1681	-1.43907	-19.0245	0.01684	-0.19777	0.362401	1	0.16633	-2.40163	na	na
NM_004809.3	IOH22671	stomatin (EPB72)-like 1 (STOML1)	STOML1	17	3	7	25480.3	0	0	870.991	-3.57103	680.445	-190.546	-3.39934	-17.6158	-0.02651	-0.25303	1	1	0.94413	-3.47588	na	na
NM_004765.2	IOH14041	B-cell CLL/lymphoma 7C (BCL7C)	BCL7C	18	16	11	16255.5	0	0	870.772	4.1593	1146.39	275.622	-0.35584	-3.05431	0.15587	-0.01962	0.190372	1	0.22625	0.09038	na	na
NM_002732.2		protein kinase, cAMP-dependent, catalytic, gamma (PRKACG)	PRKACG	16	10	3	2897.38	0	0	869.517	-8.44242	777.431	-92.0863	-2.30205	-5.12648	0.01145	-0.20374	0.861612	1	0.59006	-0.94917	na	na
NM_002732.2		protein kinase, cAMP-dependent, catalytic, gamma (PRKACG)	PRKACG	30	10	5	5621.18	0	0	868.749	-1.43981	512.677	-356.072	-1.70847	-3.15949	-0.09219	-0.33591	0.896007	1	0.18863	-0.63445	na	na
BC035625.1	IOH27579	Early growth response protein 2	EGR2	7	21	13	598.71	0	0	868.388	-2.99797	651.181	-217.207	-2.42133	-9.3926	-0.03797	-0.26638	0.883702	1	0.44262	-2.23352	na	na
BC007346.2	IOH7023	Uncharacterized protein C16orf14	C16orf14	13	22	1	55684.7	0	0	868.201	3.97394	1160.14	291.936	-1.07648	-2.14926	0.16125	-0.01145	0.196613	1	0.25909	0.04324	na	na
BC010555.1	IOH10297	zinc finger protein 167 (ZNF167)	ZNF167	43	14	21	18304.4	0	0	867.611	0.197841	-213.983	-1081.59	-9.20503	-2.3345	-0.37661	-0.69918	1	1	-2.71277	-0.21821	na	na
BC012621.1	IOH12318	killer cell lectin-like receptor subfamily G, member 1 (KLRG1)	KLRG1	7	19	15	6124.45	0	0	867.158	-12.4641	802.753	-64.405	-1.87224	-28.7489	0.02136	-0.18987	0.536805	1	0.40337	-7.27765	na	na
BC047720.1	IOH26648	lipoxygenase homology domains 1 (LOXHD1)	LOXHD1	4	4	7	3622.04	0	0	867.073	-11.6099	798.312	-68.7611	-1.57853	-46.679	0.01962	-0.19205	0.458063	1	0.31396	-1.33091	na	na
BC021211.2	IOH13835	RALBP1 associated Eps domain containing 1 (REPS1)	REPS1	28	16	7	1561.91	0	0	866.965	12.9699	939.394	72.429	-1.48424	-36.2698	0.07484	-0.12136	0.333765	1	0.31904	5.51963	na	na
BC028351.1	IOH11753	Hydrocephalus-inducing protein homolog	HYDIN	9	20	13	1319.2	0	0	864.815	-9.15202	779.629	-85.1864	-3.7502	-16.6688	0.0123	-0.20028	1	1	1.10483	-2.08905	na	na
NM_002647.1	IOH21022	phosphoinositide-3-kinase, class 3 (PIK3C3)	PIK3C3	11	12	9	16182.1	0	0	864.313	5.92441	1039.83	175.516	-1.09829	-5.41416	0.11416	-0.06975	0.216155	1	0.18504	0.27523	na	na
NM_021100.3	IOH39970	Cysteine desulfurase, mitochondrial	NFS1	28	18	7	9648.27	0	0	863.261	-3.79131	683.089	-180.172	-1.9757	-4.3326	-0.02548	-0.24784	0.585653	1	0.27685	-0.86753	na	na
BC017957.1	IOH12295	Protein WWC2	WWC2	16	6	1	11699.9	0	0	862.62	4.89326	1084.19	221.568	-0.46178	-13.5691	0.13152	-0.04669	0.180878	1	0.12558	0.95186	na	na
NM_001482.1	IOH3911	glycine amidinotransferase (L-arginine:glycine amidinotransferase) (GATM), nuclear gene encoding mitochondrial protein	GATM	12	3	5	11108.1	0	0	862.372	-6.51834	747.67	-114.702	-1.78246	-8.82296	-0.0002	-0.21506	0.443456	1	0.22027	-2.16784	na	na
BC010352.1	IOH14239	tyrosine 3-monooxygenase/tryptophan 5-monooxygenase activation protein, beta polypeptide, mRNA (cDNA clone IMAGE:4292790), complete cds.	YWHAB	21	7	13	21203.1	0	0	862.152	-1.1148	454.477	-407.675	-3.87066	-3.42336	-0.11497	-0.36175	1	1	0.57205	-0.94488	na	na
BC036096.2	IOH27280	zinc finger protein 18 (ZNF18)	ZNF18	47	7	9	4102.62	0	0	861.994	-0.48084	279.896	-582.098	-4.1619	-1.45827	-0.1833	-0.44908	1	1	0.80672	-0.20067	na	na
PV4786		class IB phosphatidylinositol 3-kinase	PIK3CG	11	16	3	512.69	0	0	861.978	-0.923028	413.738	-448.24	-5.76309	-6.68385	-0.13091	-0.38206	1	1	0.94379	-0.90235	na	na
NM_020348.1	IOH42100	cyclin M1 (CNNM1)	CNNM1	36	7	19	18726	0	0	861.893	10.9955	948.121	86.228	-0.7604	-16.2455	0.07826	-0.11445	0.261124	1	0.1876	4.80286	na	na
NM_020197.1	IOH42115	SET and MYND domain-containing protein 2	SMYD2	9	21	19	27856.4	0	0	861.257	4.87817	1083.34	222.078	-0.40897	-4.15368	0.13119	-0.04643	0.165197	1	0.06478	0.41233	na	na
BC007003.1	IOH7198	transglutaminase 4 (prostate) (TGM4)	TGM4	21	12	7	11758.7	0	0	860.05	-1.89579	563.049	-297	-2.80429	-3.15528	-0.07247	-0.30634	1	1	0.4668	-0.6587	na	na
NM_001498.2	IOH26166	Glutamate--cysteine ligase catalytic subunit	GCLC	30	21	21	15731.4	0	0	859.259	-5.91242	734.952	-124.306	-2.18352	-14.3863	-0.00518	-0.21987	0.967405	1	0.59139	-2.59293	na	na
BC033856.1	IOH21797	La ribonucleoprotein domain family, member 1 (LARP1)	LARP1	19	17	15	15421.4	0	0	858.97	-8.47988	768.36	-90.6098	-2.72371	-10.4115	0.00789	-0.20299	1	1	0.92185	-1.1339	na	na
NM_005950.1	IOH57335	Metallothionein-1G	MT1G	22	21	19	39192.6	0	0	857.574	-1.27612	480.803	-376.77	-7.0732	-257.439	-0.10466	-0.34628	1	1	1.60353	-1.74119	na	na
NM_005147.1	IOH14013	DnaJ homolog subfamily A member 3, mitochondrial	DNAJA3	21	7	21	2357.35	0	0	857.268	-5.75266	730.315	-126.953	-1.4321	-7.11782	-0.00699	-0.22119	0.480582	1	0.24	-0.98823	na	na
NM_004355.1	IOH13998	CD74 molecule, major histocompatibility complex, class II invariant chain (CD74), transcript variant 2	CD74	45	16	21	13821.3	0	0	856.207	-0.327097	211.034	-645.173	-15.1572	-0.7452	-0.21025	-0.48067	1	1	2.67428	-0.12536	na	na
NM_139169.2	IOH22254	TruB pseudouridine (psi) synthase homolog 1 (E. coli) (TRUB1)	TRUB1	44	12	19	41704.1	0	0	855.294	5.13849	1061.96	206.668	-0.2151	-4.19355	0.12282	-0.05414	0.186239	1	0.11766	0.48302	na	na
BC001129.1	IOH3851	poliovirus receptor related immunoglobulin domain containing (PVRIG)	PVRIG	28	13	7	2024.36	0	0	855.051	-6.12287	735.008	-120.043	-3.96155	-3.7145	-0.00516	-0.21774	1	1	0.93289	-0.16506	na	na
NM_019891.1	IOH26775	ERO1-like beta (S. cerevisiae) (ERO1LB)	ERO1LB	18	4	7	4586.24	0	0	854.635	-3.35024	658.178	-196.457	-2.63727	-7.82608	-0.03524	-0.25599	1	1	0.86758	-2.25141	na	na
BC011550.1	IOH12657	RNA methyltransferase-like protein 1	RNMTL1	40	11	21	1268.56	0	0	854.581	-4.50135	699.241	-155.34	-3.42535	-13.6897	-0.01916	-0.2354	1	1	1.00342	-1.41227	na	na
BC063127.1	IOH40747	pregnancy specific beta-1-glycoprotein 4 (PSG4)	PSG4	44	6	15	1142.91	0	0	853.95	-2.99508	640.2	-213.75	-0.66068	-4.98226	-0.04227	-0.26465	0.470991	1	0.06116	-0.80883	na	na
NM_016512.2	IOH58592	Sperm-associated antigen 11B	SPAG11B	44	21	5	30803.5	0	0	853.715	-46.38	835.697	-18.0185	-0.31467	-45.8213	0.03426	-0.16664	0.280039	1	0.07036	-2.48076	na	na
BC033886.2	IOH27178	germ cell-less homolog 1 (Drosophila)-like (GMCL1L)	GMCL1L	11	9	9	3357.18	0	0	853.622	-0.593054	317.782	-535.84	-11.8513	-12.756	-0.16847	-0.42592	1	1	2.54728	-2.86271	na	na
NM_181893.1	IOH59929	Ubiquitin-conjugating enzyme E2 D3	UBE2D3	44	18	3	43743.4	0	0	853.351	-2.63741	618.747	-234.604	-1.94087	-3.38641	-0.05067	-0.27509	0.942673	1	0.42414	-0.37944	na	na
NM_020381.2	IOH26178	prenyl (decaprenyl) diphosphate synthase, subunit 2 (PDSS2)	PDSS2	18	4	17	18494.5	0	0	852.969	-6.50654	739.338	-113.63	-0.35556	-4.61528	-0.00346	-0.21452	0.375308	1	0.10189	-0.21288	na	na
NM_152786.1	IOH11171	chromosome 9 open reading frame 43 (C9orf43)	C9orf43	28	6	1	3334.18	0	0	852.151	6.67665	1002.27	150.115	-2.32739	-10.1043	0.09945	-0.08246	0.550151	1	0.61446	1.74549	na	na
NM_002767.2	IOH42120	phosphoribosyl pyrophosphate synthetase-associated protein 2 (PRPSAP2)	PRPSAP2	17	7	13	46086.2	0	0	852.149	12.0373	929.356	77.2061	-0.96773	-8.28369	0.07092	-0.11897	0.255595	1	0.14938	1.52891	na	na
BC034737.1	IOH22717	ligand of numb-protein X 1 (LNX1)	LNX1	20	20	1	2377.73	0	0	851.953	-23.0129	816.474	-35.479	-1.74218	-58.0661	0.02673	-0.17539	0.524227	1	0.40853	-10.0944	na	na
BC036092.1	IOH27277	MYC associated factor X (MAX)	MAX	14	6	7	1907.68	0	0	851.337	-62.9358	838.021	-13.3155	-3.04562	-35.3813	0.03517	-0.16429	1	1	0.70653	-20.9958	na	na
NM_145315.2	IOH39795	lactation elevated 1 (LACE1)	LACE1	6	5	19	36384.8	0	0	850.905	3.35567	1212.12	361.216	-2.35766	-5.70885	0.1816	0.02323	0.378822	1	0.61748	0.10219	na	na
NM_022157.2	IOH11175	Ras-related GTP binding C (RRAGC)	RRAGC	24	5	1	32520.9	0	0	850.628	4.19693	1116.7	266.077	-0.17445	-5.53985	0.14425	-0.0244	0.15604	1	0.06728	0.36762	na	na
BC093700.1	IOH61973	Peptidyl-prolyl cis-trans isomerase NIMA-interacting 4	PIN4	13	18	11	9711.79	0	0	850.628	-2.79642	626.567	-224.061	-3.00108	-8.87858	-0.0476	-0.26981	0.961558	1	0.44613	-1.1581	na	na
NM_017431.2	IOH40966	protein kinase, AMP-activated, gamma 3 non-catalytic subunit (PRKAG3)	PRKAG3	33	7	5	4007.64	0	0	849.637	4.22874	1112.79	263.148	0.26094	-5.86605	0.14271	-0.02587	0.148085	1	0.02673	1.08932	na	na
NM_031279.2	IOH10786	alanine-glyoxylate aminotransferase 2-like 1 (AGXT2L1)	AGXT2L1	38	9	15	12133.2	0	0	849.596	0.325136	-409.318	-1258.91	-3.47594	-3.1489	-0.45307	-0.78796	1	1	-0.38891	-0.96597	na	na
BC008877.2	IOH57031	Caspase recruitment domain-containing protein 9	CARD9	28	19	5	44722.7	0	0	849.579	39.5675	871.607	22.0284	-2.52831	-451.084	0.04831	-0.1466	0.706375	1	0.60247	1.84544	na	na
NM_017634.1	IOH22919	BTB/POZ domain-containing protein KCTD9	KCTD9	24	9	11	35824.4	0	0	849.578	6.08612	1016.62	167.039	-0.94286	-14.578	0.10507	-0.07399	0.273572	1	0.29655	1.35814	na	na
BC072419.1	IOH62555	Ig gamma-1 chain C region	IGHG1	20	19	3	5823.54	0	0	849.134	5.87508	1023.31	174.179	-0.80482	-6.46038	0.10769	-0.07042	0.230929	1	0.20577	0.792	na	na
NM_148910.1	IOH42286	Toll/interleukin-1 receptor domain-containing adapter protein	TIRAP	22	21	21	7709.61	0	0	848.905	-1.64715	528.218	-320.687	-3.45496	-39.0694	-0.0861	-0.3182	0.957515	1	0.26346	-0.02506	na	na
NM_024330.1	IOH5056	Long-chain fatty acid transport protein 3	SLC27A3	23	22	1	3180.13	0	0	848.548	-15.2186	796.229	-52.3195	-0.44681	-119.811	0.01881	-0.18382	0.304078	1	0.06059	-6.11487	na	na
NM_182775.1	IOH41510	ALS2 C-terminal like (ALS2CL), transcript variant 3	ALS2CL	25	8	3	6358.08	0	0	848.009	-1.24843	470.853	-377.156	-1.76003	-1.78523	-0.10856	-0.34647	0.845771	1	0.04078	-0.08066	na	na
BC062423.1	IOH40739	chromosome 7 open reading frame 41 (C7orf41)	C7orf41	18	18	11	20806.8	0	0	847.737	2.8912	1295.99	448.253	0.35216	-3.1409	0.21442	0.06681	0.106371	1	0.0087	0.60172	na	na
BC056246.1	IOH29419	UDP-N-acetyl-alpha-D-galactosamine:polypeptide N-acetylgalactosaminyltransferase 3 (GalNAc-T3) (GALNT3)	GALNT3	16	17	1	36751	0	0	847.353	-4.07138	680.268	-167.085	-1.61486	-4.71148	-0.02659	-0.24128	0.605223	1	0.29072	-1.20969	na	na
NM_020215.2	IOH28060	chromosome 14 open reading frame 132 (C14orf132)	C14orf132	22	19	3	9498.91	0	0	846.802	6.12687	1011.97	165.17	-2.25964	-4.85119	0.10325	-0.07493	0.341402	1	0.40901	0.58747	na	na
BC010426.1	IOH12487	cDNA clone MGC:15478 IMAGE:2967661, complete cds	CACNA1D	3	14	1	44012.1	0	0	846.315	-7.61188	748.042	-98.273	-2.89836	-414.286	-5e-05	-0.20683	0.563029	1	0.35497	-4.04332	na	na
NM_017588.1	IOH4895	WD repeat domain 5 (WDR5), transcript variant 1	WDR5	29	10	9	7097.16	0	0	844.716	1.83818	1852.51	1007.79	0.11126	-1.75123	0.43225	0.34697	0.0650876	0.494615	0.15736	0.64638	na	na
BC065534.1	IOH39945	ATG9 autophagy related 9 homolog A (S. cerevisiae) (ATG9A)	ATG9A	11	21	7	1433.32	0	0	844.524	-4.67912	695.817	-148.707	-4.50073	-35.9917	-0.02049	-0.23209	1	1	1.05716	-1.50553	na	na
NM_007169.2	IOH45469	phosphatidylethanolamine N-methyltransferase (PEMT), nuclear gene encoding mitochondrial protein, transcript variant 2	PEMT	18	8	21	10319.9	0	0	843.389	-0.679506	341.224	-502.165	-3.21461	-1.76439	-0.15929	-0.40905	1	1	0.76327	-0.45269	na	na
NM_004281.2	IOH6609	BCL2-associated athanogene 3 (BAG3)	BAG3	8	5	5	24419.2	0	0	842.69	3.77765	1146.07	303.382	-2.94924	-9.92937	0.15574	-0.00573	0.731877	1	0.8077	2.32083	na	na
NM_004414.3	IOH5722	regulator of calcineurin 1 (RCAN1), transcript variant 1	DSCR1	17	17	21	42489.1	0	0	842.555	4.25897	1101.09	258.534	-0.8975	-3.4883	0.13814	-0.02818	0.198174	1	0.20194	0.76315	na	na
NM_020664.3	IOH9825	2,4-dienoyl CoA reductase 2, peroxisomal (DECR2)	DECR2	16	5	5	33063.3	0	0	841.421	2.62777	1358.34	516.914	-0.24251	-8.28618	0.23883	0.10119	0.115257	1	0.12591	1.79929	na	na
NM_006243.2	IOH54021	Serine/threonine-protein phosphatase 2A 56 kDa regulatory subunit alpha isoform	PPP2R5A	22	19	15	8639.74	0	0	841.286	3.81053	1140.62	299.334	-1.17125	-3.60753	0.15361	-0.00775	0.154828	1	0.09037	0.23541	na	na
BC022258.1	IOH12079	von Willebrand factor (VWF)	VWF	13	14	5	29401.8	0	0	840.794	-20.768	802.169	-38.6253	-1.6967	-274.534	0.02113	-0.17696	0.405829	1	0.251	-0.40611	na	na
NM_022100.1	IOH12979	mitochondrial ribosomal protein S14 (MRPS14), nuclear gene encoding mitochondrial protein	MRPS14	23	3	9	16602.6	0	0	840.74	4.01909	1119.21	278.475	-0.51268	-3.16107	0.14522	-0.01819	0.19261	1	0.20449	0.00436	na	na
NM_014009.2	IOH43597	forkhead box P3 (FOXP3)	FOXP3	8	8	11	3092.32	0	0	840.65	1.47926	2594.7	1754.05	0.06066	-0.43015	0.72276	0.72062	0.0306945	0.0685238	0.1077	0.19081	na	na
NM_198243.1	IOH42495	ankyrin repeat and SOCS box-containing 7 (ASB7), transcript variant 2	ASB7	7	8	15	9852.67	0	0	839.806	-12.186	776.117	-63.689	-1.15508	-27.9284	0.01093	-0.18952	0.373786	1	0.16154	-6.90973	na	na
BC064945.1	IOH39953	SCY1-like 1 binding protein 1 (SCYL1BP1)	SCYL1BP1	5	10	7	11971.6	0	0	838.493	-168.353	833.542	-4.95115	-0.64045	-135.87	0.03341	-0.16011	0.269441	1	0.04067	-24.5467	na	na
NM_000758.2	IOH44352	Granulocyte-macrophage colony-stimulating factor	GM-CSF	32	20	19	6420.54	0	0	838.031	-0.0218918	17.953	-820.078	-26.8857	-9.40646	-0.28583	-0.56824	1	1	22.7142	-1.70052	na	na
NM_004055.3	IOH10878	calpain 5 (CAPN5)	CAPN5	22	5	1	9.37	0	0	837.947	-2.21863	577.604	-260.343	-3.02672	-26.6612	-0.06677	-0.28798	0.719022	1	0.20009	-0.97209	na	na
BC000440.1	IOH3468	Cystathionine beta-synthase	CBS	21	8	1	32402.8	0	0	837.615	6.02522	1004.3	166.682	-1.59815	-20.0774	0.10025	-0.07417	0.374364	1	0.4469	5.82042	na	na
BC065738.1	IOH40732	zinc finger protein 483 (ZNF483)	ZNF483	18	6	17	30186.7	0	0	836.222	-4.22497	676.179	-160.043	-2.93449	-6.78571	-0.02819	-0.23776	1	1	0.98195	-1.64055	na	na
NM_007172.2	IOH40805	nucleoporin 50kDa (NUP50), transcript variant 2	NUP50	44	6	17	36615.7	0	0	835.967	7.26486	969.404	133.438	-0.3652	-12.8015	0.08659	-0.09082	0.230273	1	0.13676	2.64076	na	na
NM_181349.1	IOH38225	SMAD specific E3 ubiquitin protein ligase 1 (SMURF1), transcript variant 2	SMURF1	2	7	11	11105.4	0	0	835.964	2.88761	1278.83	442.87	-0.91976	-3.94548	0.20771	0.06412	0.193951	1	0.35915	1.3617	na	na
BC015944.1	IOH10042	TIA1 cytotoxic granule-associated RNA binding protein (TIA1)	TIA1	24	14	19	32239.8	0	0	835.625	-2.2156	575.759	-259.866	-2.99916	-5.25955	-0.06749	-0.28774	1	1	0.73703	-1.09354	na	na
BC025345.1	IOH14194	mRNA similar to LOC149651 (cDNA clone MGC:39393 IMAGE:4862156), complete cds	hCG_2018279	12	14	3	42219.4	0	0	835.306	16.0633	890.76	55.4532	-1.19943	-56.7049	0.05581	-0.12986	0.286989	1	0.16877	0.83442	na	na
BC012493.1	IOH11147	KIAA1147 (KIAA1147)	KIAA1147	1	13	19	6278.38	0	0	833.865	7.71428	958.058	124.193	-1.44248	-13.2492	0.08215	-0.09544	0.299155	1	0.28002	0.56634	na	na
BC007602.1	IOH6921	polycomb group ring finger 6 (PCGF6)	PCGF6	11	15	1	8000.34	0	0	833.784	0.0946306	-87.1484	-920.933	-18.0749	-2.4764	-0.32697	-0.61874	1	1	-0.60345	-0.48638	na	na
NM_018659.1	IOH22679	cytokine-like 1 (CYTL1)	CYTL1	2	12	11	5878.04	0	0	833.765	9.3624	933.47	99.704	-0.51179	-3.89144	0.07252	-0.1077	0.24141	1	0.11852	0.34307	na	na
BC100766.2	IOH63422	Glycoprotein Xg	XG	4	21	5	24190.1	0	0	833.678	-3.11939	631.298	-202.379	-1.25263	-8.97583	-0.04575	-0.25895	0.486236	1	0.06374	-0.79377	na	na
BC005359.1	IOH7294	glia maturation factor, beta (GMFB)	GMFB	8	18	13	38576.1	0	0	833.674	-1.49249	499.199	-334.475	-5.68945	-8.39415	-0.09746	-0.3251	1	1	0.97064	-1.29016	na	na
NM_134425.1	IOH11026	Sulfate anion transporter 1	SLC26A1	22	21	5	21834.1	0	0	833.365	5.38401	1023.46	190.092	-2.87804	-7.25002	0.10775	-0.06245	0.567662	1	0.64318	3.23136	na	na
BC017180.2	IOH12250	Staphylococcal nuclease domain-containing protein 1	SND1	3	5	13	15663.8	0	0	832.868	3.45753	1171.77	338.905	-3.51026	-4.92855	0.1658	0.01207	0.887027	1	0.87529	1.7793	na	na
BC030290.1	IOH21571	RNA-binding motif, single-stranded-interacting protein 3	RBMS3	13	14	11	8931.22	0	0	832.491	-45.922	814.749	-17.742	-1.18801	-101.978	0.02605	-0.1665	0.312296	1	0.10886	-28.7884	na	na
BC004371.1	IOH5604	amyloid beta (A4) precursor-like protein 2 (APLP2)	APLP2	14	2	17	9220.75	0	0	832.133	-2.2995	579.933	-252.2	-3.33677	-6.97025	-0.06585	-0.2839	1	1	0.50266	-1.80045	na	na
BC033009.2	IOH22324	alcohol dehydrogenase IB (class I), beta polypeptide (ADH1B)	ADH1B	18	12	1	27460.4	0	0	831.805	5.38806	1021.37	189.561	-0.44441	-5.1335	0.10692	-0.06271	0.241138	1	0.22936	0.03047	na	na
BC002606.1	IOH4132	PDZ domain-containing protein 4	PDZD4	27	15	7	3631.41	0	0	830.262	4.16878	1092.28	262.013	-0.27734	-6.0309	0.13468	-0.02644	0.16396	1	0.07079	0.57551	na	na
BC034984.1	IOH26875	Kinesin-like protein KIF16B	C20orf23	21	6	1	17.88	0	0	830.162	-3.19106	632.082	-198.079	-2.21338	-5.08118	-0.04544	-0.25681	0.8289	1	0.38076	-0.93219	na	na
BC004368.1	IOH5600	proteasome (prosome, macropain) activator subunit 2 (PA28 beta) (PSME2)	PSME2	22	4	13	0	0	0	830.06	-1.67824	520.133	-309.927	-6.63917	-45.3356	-0.08926	-0.31281	1	1	1.51287	-1.06942	na	na
NM_022133.2	IOH21896	sorting nexin 16 (SNX16), transcript variant 1	SNX16	25	4	15	20866.8	0	0	829.822	74.3674	841.133	11.3105	-1.40606	-114.669	0.03639	-0.15197	0.414744	1	0.31686	79.9521	na	na
NM_001295.1	IOH29807	chemokine (C-C motif) receptor 1 (CCR1)	CCR1	13	20	13	1785.05	0	0	828.834	-7.11439	726.691	-102.144	-3.0276	-17.2613	-0.00841	-0.20877	0.954052	1	0.57624	-0.24223	na	na
NM_006140.2	IOH5253	colony stimulating factor 2 receptor, alpha, low-affinity (granulocyte-macrophage) (CSF2RA), transcript variant 1	CSF2RA	22	4	7	0	0	0	828.465	-2.31031	578.197	-250.268	-2.83274	-20.114	-0.06653	-0.28293	0.636532	1	0.12526	-0.11189	na	na
PV4902		mitogen-activated protein kinase kinase kinase 14	MAP3K14	11	16	5	4918.24	0	0	828.314	5.35913	1018.33	190.018	-2.24859	-8.03236	0.10574	-0.06248	0.462509	1	0.55583	1.69736	na	na
NM_199123.1	IOH42083	SET domain containing 3 (SETD3), transcript variant 2	SETD3	27	7	15	23620.1	0	0	827.975	2.92302	1258.54	430.56	-0.02479	-2.61661	0.19976	0.05796	0.116977	1	0.034	0.29209	na	na
NM_014077.1	IOH4219	family with sequence similarity 32, member A (FAM32A)	FAM32A	13	14	19	13824.7	0	0	827.896	-2.86327	613.596	-214.299	-1.90152	-6.36043	-0.05269	-0.26492	0.552667	1	0.11085	-0.38787	na	na
BC062353.1	IOH40673	chromosome 1 open reading frame 131 (C1orf131)	C1orf131	4	6	15	6085.15	0	0	827.319	2.73629	1303.81	476.486	-0.49236	-7.15272	0.21748	0.08095	0.133672	1	0.16784	2.13579	na	na
PV3868		cyclin-dependent kinase 7	CDK7	16	15	13	0	0	0	827.225	-6.67801	719.485	-107.74	-0.95352	-8.21279	-0.01124	-0.21157	0.397825	1	0.10436	-3.19488	na	na
NM_016588.2	IOH5242	neuritin 1 (NRN1)	NRN1	18	8	7	6414.58	0	0	827.046	-0.360431	219.117	-607.929	-13.1742	-0.60007	-0.20709	-0.46202	1	1	4.35844	-0.11463	na	na
NM_004214.3	IOH2103	fibroblast growth factor (acidic) intracellular binding protein (FIBP), transcript variant 2	FIBP	48	11	21	26802.4	0	0	827.018	4.88429	1039.93	212.913	-2.26486	-5.98858	0.1142	-0.05102	0.55805	1	0.64889	0.88619	na	na
NM_012175.3	IOH26934	F-box protein 3 (FBXO3), transcript variant 1	FBXO3	14	5	3	8016.52	0	0	826.641	-10.1656	752.606	-74.0349	-2.22193	-8.42947	0.00173	-0.1947	0.597602	1	0.39226	-0.45793	na	na
NM_003385.4	IOH59016	Visinin-like protein 1	VSNL1	22	18	1	30015.3	0	0	826.25	0.0530048	-46.2465	-872.496	-53.6628	-7.33886	-0.31095	-0.59448	1	1	-4.5341	-0.375	na	na
NM_004669.2	IOH46100	chloride intracellular channel 3 (CLIC3)	CLIC3	38	8	19	13562.4	0	0	826.157	0.309959	-371.101	-1197.26	-6.99895	-1.78215	-0.43811	-0.75709	1	1	-1.27007	-0.52611	na	na
NM_138730.1	IOH9857	high mobility group nucleosomal binding domain 3 (HMGN3), transcript variant 2	HMGN3	44	3	11	7323.14	0	0	825.641	2.18382	1523.08	697.439	-0.29259	-1.12357	0.30331	0.19158	0.108372	0.525788	0.22934	0.33981	na	na
PV3359		Ephrin receptor A3 (EPHA3), transcript variant 1	EPHA3	23	15	17	0	0	0	825.526	2.52557	1366.65	541.125	-0.35805	-3.53556	0.24207	0.11331	0.12962	1	0.20672	0.80807	na	na
NM_004549.2	IOH5873	NADH dehydrogenase (ubiquinone) 1, subcomplex unknown, 2, 14.5kDa (NDUFC2)	NDUFC2	4	12	17	14959.1	0	0	823.976	31.0655	851.383	27.4061	-2.16793	-19.9955	0.0404	-0.14391	0.639325	1	0.54076	2.96115	na	na
NM_144586.1	IOH13321	LY6/PLAUR domain containing 1 (LYPD1), transcript variant 1	LYPD1	7	20	9	12943.3	0	0	823.908	-1.72925	522.028	-301.88	-6.17422	-2.30256	-0.08852	-0.30878	1	1	1.39461	-0.09721	na	na
NM_199190.1	IOH42760	La ribonucleoprotein domain family, member 4 (LARP4), transcript variant 3	LARP4	47	8	13	55685.6	0	0	823.522	-3.94637	657.032	-166.49	-1.08891	-13.1263	-0.03568	-0.24099	0.588782	1	0.23488	-1.44854	na	na
NM_004461.1	IOH5778	phenylalanyl-tRNA synthetase, alpha subunit (FARSA)	FARSA	17	3	11	28027.6	0	0	822.839	6.05651	985.568	162.729	-1.10505	-4.8277	0.09291	-0.07615	0.259559	1	0.23065	0.89587	na	na
NM_004548.1	IOH5864	NADH dehydrogenase (ubiquinone) 1 beta subcomplex, 10, 22kDa (NDUFB10)	NDUFB10	4	4	21	2118.04	0	0	822.471	-6.33009	710.266	-112.205	-1.71093	-20.0411	-0.01484	-0.21381	0.553885	1	0.28948	-1.16873	na	na
BC021275.1	IOH13914	hypothetical protein MGC29506 (MGC29506)	MGC29506	8	4	3	20735	0	0	821.933	-10.3152	749.293	-72.64	-1.79121	-60.8362	0.00044	-0.194	0.411828	1	0.17801	-4.50804	na	na
BC020107.1	IOH11079	nucleoporin 133kDa (NUP133)	NUP133	48	12	7	15593.9	0	0	821.764	4.57029	1051.93	230.167	-1.83218	-8.3215	0.11889	-0.04238	0.391647	1	0.51129	1.79688	na	na
NM_138778.1	IOH14208	WD repeat domain 85 (WDR85)	WDR85	21	13	21	3622.27	0	0	821.507	19.6087	865.654	44.1465	-2.81238	-32.806	0.04598	-0.13552	1	1	0.74937	6.887	na	na
NM_018696.1	IOH12628	elaC homolog 1 (E. coli) (ELAC1)	ELAC1	9	14	5	37426.3	0	0	821.326	-15.6729	772.065	-49.261	-1.01547	-44.6928	0.00934	-0.18229	0.35336	1	0.11912	-7.81565	na	na
BC041031.1	IOH28000	mutS homolog 5 (E. coli) (MSH5)	MSH5	26	2	13	1891.92	0	0	820.638	-2.4686	584.048	-236.591	-1.32954	-8.90134	-0.06424	-0.27609	0.636971	1	0.13861	-1.66947	na	na
BC057806.1	IOH29150	insulin-like growth factor binding protein 1 (IGFBP1)	IGFBP1	3	9	7	16989.4	0	0	818.835	-3.96602	653.947	-164.887	-4.26727	-18.6623	-0.03689	-0.24019	1	1	0.57441	-0.81579	na	na
BC030538.2	IOH21627	hypothetical protein FLJ21986 (FLJ21986)	FLJ21986	19	5	5	2947.6	0	0	817.788	19.353	862.347	44.5588	-0.43763	-25.3427	0.04468	-0.13531	0.297619	1	0.1509	3.94016	na	na
XM_378879.2	IOH42915	PREDICTED: Homo sapiens hypothetical LOC400763 (LOC400763)	LOC400763	25	8	5	23895.2	0	0	817.509	-9.21682	737.493	-80.016	-3.03316	-17.3274	-0.00419	-0.19769	1	1	0.75424	-4.96981	na	na
NM_016484.1	IOH12355	PDZ domain containing 11 (PDZD11)	PDZD11	19	14	9	16754.4	0	0	816.665	6.97981	953.236	136.57	-1.9058	-8.38627	0.08026	-0.08924	0.756597	1	0.697	1.46312	na	na
NM_016638.1	IOH4953	ADP-ribosylation factor-like protein 6-interacting protein 4	ARL6IP4	18	15	3	30896.3	0	0	815.967	9.15313	916.047	100.08	0.01838	-21.6193	0.06571	-0.10752	0.222536	1	0.03907	1.01504	na	na
NM_003795.1	IOH7529	sorting nexin 3 (SNX3)	SNX3	8	15	3	27.25	0	0	815.713	-1.38103	473.124	-342.589	-5.46571	-6.33702	-0.10767	-0.32916	1	1	0.83453	-0.71148	na	na
BC038998.1	IOH26172	fragile X mental retardation 1 (FMR1)	FMR1	19	18	7	15294.8	0	0	815.52	11.3976	893.954	78.4335	-0.66096	-16.9429	0.05706	-0.11836	0.321181	1	0.24107	3.1565	na	na
NM_000801.2	IOH4623	FK506 binding protein 1A, 12kDa (FKBP1A), transcript variant 12B	FKBP1A	43	12	19	19578.6	0	0	815.206	-3.76056	643.964	-171.242	-5.26372	-52.2066	-0.04079	-0.24337	1	1	1.4376	-2.22277	na	na
NM_023112.2	IOH45933	OTU domain, ubiquitin aldehyde binding 2 (OTUB2)	OTUB2	20	8	19	21745	0	0	815.088	-3.73163	642.824	-172.263	-1.80781	-5.20352	-0.04124	-0.24388	0.680659	1	0.293	-0.30031	na	na
NM_181714.1	IOH26433	Leber congenital amaurosis 5 (LCA5)	C6orf152	20	9	15	16715.2	0	0	815.01	95.7135	823.615	8.605	-1.04548	-202.821	0.02952	-0.15332	0.346149	1	0.18762	49.1375	na	na
BC007654.1	IOH5936	NIF3 NGG1 interacting factor 3-like 1 (S. pombe) (NIF3L1)	NIF3L1	6	4	1	30842.8	0	0	814.868	-1.17895	440.895	-373.973	-4.81222	-13.3411	-0.12028	-0.34487	1	1	1.0739	-1.07582	na	na
BC070073.1	IOH40070	Protein ZNF365	ZNF365	17	21	7	4176.86	0	0	814.729	26.6968	846.435	31.7055	-1.49075	-19.1079	0.03846	-0.14175	0.399688	1	0.30341	7.77497	na	na
NM_005339.3	IOH13913	huntingtin interacting protein 2 (HIP2)	HIP2	39	16	19	13886	0	0	814.29	0.364814	-467.68	-1281.97	-3.50439	0.38134	-0.47592	-0.79951	1	1	-0.83355	-0.02519	na	na
BC030521.2	IOH21677	mitochondrial ribosomal protein S27 (MRPS27)	MRPS27	11	5	5	13901.4	0	0	813.958	-2.87364	603.831	-210.127	-6.10892	-23.2921	-0.05651	-0.26283	1	1	1.47075	-2.22265	na	na
NM_014321.2	IOH39827	origin recognition complex, subunit 6 like (yeast) (ORC6L)	ORC6L	22	5	13	31579	0	0	813.731	8.28031	925.503	111.772	-2.0837	-6.61722	0.0694	-0.10166	0.320939	1	0.28064	2.61048	na	na
NM_000420.2	IOH5088	Kell blood group, metallo-endopeptidase (KEL)	KEL	2	8	9	11592.6	0	0	813.055	-1.89944	532.637	-280.418	-7.34678	-7.13056	-0.08437	-0.29803	1	1	2.12893	-1.09535	na	na
NM_015975.3	IOH14186	TAF9B RNA polymerase II, TATA box binding protein (TBP)-associated factor, 31kDa (TAF9B)	TAF9B	7	13	19	13372.5	0	0	812.675	-8.61749	728.175	-84.4997	-0.7963	-11.3212	-0.00783	-0.19994	0.339793	1	0.01395	-1.05843	na	na
BC062323.1	IOH40678	chromosome 21 open reading frame 25 (C21orf25)	C21orf25	3	6	5	12612	0	0	812.513	48.5529	829.599	17.0865	-2.03017	-10.5372	0.03186	-0.14907	0.353338	1	0.2089	11.2211	na	na
XM_936115.1	IOH3340	HLA class II histocompatibility antigen, DQ(3) alpha chain	HLA-DQA1	7	18	17	4519.65	0	0	811.714	-3.5076	631.638	-180.077	-1.13216	-9.37241	-0.04562	-0.24778	0.460412	1	0.02718	-1.97247	na	na
BC017115.1	IOH10111	DNA-directed RNA polymerase I subunit RPA1	POLR1A	34	16	17	3891.92	0	0	810.633	0.12672	-117.63	-928.263	-7.74226	-1.56168	-0.3389	-0.6224	1	1	-1.12204	-0.53749	na	na
NM_001860.1	IOH12315	solute carrier family 31 (copper transporters), member 2 (SLC31A2)	SLC31A2	28	3	3	15744.3	0	0	810.611	-1.13026	430.089	-380.522	-6.62445	-3.80513	-0.12451	-0.34815	1	1	1.18012	-1.1599	na	na
BC040106.1	IOH26285	hypothetical protein HSPC111 (HSPC111)	HSPC111	15	7	11	24076.8	0	0	810.378	3.66443	1114.53	304.147	-0.20327	-5.08368	0.14339	-0.00534	0.160341	1	0.08285	1.28686	na	na
NM_017838.2	IOH4642	nucleolar protein family A, member 2 (H/ACA small nucleolar RNPs) (NOLA2), transcript variant 1	NOLA2	16	9	15	32854.7	0	0	810.068	3.75452	1104.16	294.087	-0.87005	-7.05535	0.13933	-0.01037	0.220167	1	0.26723	0.56159	na	na
BC002645.1	IOH5243	syntaxin 5 (STX5)	STX5	17	17	17	11095	0	0	809.846	5.15088	1004.95	195.102	-0.62446	-6.08135	0.1005	-0.05994	0.189757	1	0.05686	1.57937	na	na
PV3145		fibroblast growth factor receptor 3 (achondroplasia, thanatophoric dwarfism) (FGFR3), transcript variant 1	FGFR3	9	15	15	0	0	0	809.505	10.1784	897.702	88.1966	-0.57398	-8.72839	0.05852	-0.11347	0.231935	1	0.03967	0.03226	na	na
BC058904.1	IOH29071	armadillo repeat containing, X-linked 5 (ARMCX5)	ARMCX5	8	17	9	7812.13	0	0	809.384	-2.693	590.217	-219.167	-4.55613	-16.6363	-0.06183	-0.26736	1	1	0.81897	-2.67159	na	na
NM_031883.2	IOH41833	protocadherin alpha subfamily C, 2 (PCDHAC2), transcript variant 2	PCDHAC2	5	8	7	11400.7	0	0	809.149	6.91735	945.891	136.742	-0.33945	-8.87337	0.07738	-0.08916	0.198722	1	0.00499	1.01067	na	na
NM_178496.2	IOH26761	chromosome 3 open reading frame 59 (C3orf59)	C3orf59	6	5	17	28037	0	0	809.071	5.49751	988.964	179.893	-2.6316	-11.2614	0.09425	-0.06756	0.574788	1	0.62124	0.70305	na	na
BC009764.1	IOH12737	mitochondrial ribosomal protein L48 (MRPL48)	MRPL48	13	4	1	8033.84	0	0	808.899	552.021	810.367	1.468	-2.46628	-55.6839	0.02434	-0.15689	0.626993	1	0.48758	335.131	na	na
NM_003092.3	IOH21977	small nuclear ribonucleoprotein polypeptide B'' (SNRPB2), transcript variant 1	SNRPB2	12	5	13	15225.7	0	0	808.254	6.94343	944.245	135.991	-2.38127	-9.04661	0.07674	-0.08954	0.517243	1	0.53877	0.48244	na	na
BC009048.1	IOH3342	tubulointerstitial nephritis antigen-like 1 (TINAGL1)	TINAGL1	4	14	19	2638.39	0	0	807.861	-1.23712	446.745	-361.116	-3.11084	-2.67671	-0.11799	-0.33844	1	1	0.37721	-0.03308	na	na
NM_024786.1	IOH22166	zinc finger, DHHC-type containing 11 (ZDHHC11)	ZDHHC11	33	13	7	15991.3	0	0	807.138	-11.2991	741.511	-65.626	-1.49526	-26.5952	-0.00261	-0.19049	0.761916	1	0.49543	-5.22563	na	na
BC003383.1	IOH2969	transcription factor B2, mitochondrial (TFB2M)	TFB2M	32	16	19	665.99	0	0	807.063	0.0341093	-28.5005	-835.563	-44.1105	-5.00013	-0.30401	-0.57599	1	1	-14.0071	-0.56415	na	na
NM_145911.1	IOH6842	zinc finger protein 23 (KOX 16) (ZNF23)	ZNF23	10	3	7	13227.1	0	0	806.406	3.76382	1098.18	291.772	-2.58494	-3.65114	0.13699	-0.01154	0.845961	1	0.82541	0.1309	na	na
NM_001018116.1	IOH42980	similar to RIKEN cDNA 2310039E09 (LOC347273)	LOC347273	27	8	5	16378.8	0	0	806.282	3.26088	1162.9	356.623	-0.21093	-4.64188	0.16233	0.02094	0.144541	1	0.07036	0.6614	na	na
BC017012.1	IOH11877	Protein IWS1 homolog	IWS1	11	4	13	1898.31	0	0	805.707	-32.9858	782	-23.7072	-5.3036	-25.9369	0.01323	-0.1695	1	1	1.40873	-2.81359	na	na
BC021263.1	IOH14642	RAB24, member RAS oncogene family (RAB24)	RAB24	28	14	3	46542.6	0	0	805.332	59.7975	819.029	13.6967	-3.62749	-102.725	0.02773	-0.15077	1	1	0.90401	10.1227	na	na
NM_032331.1	IOH10505	endothelin converting enzyme 2 (ECE2), transcript variant 3	MGC2408	22	3	5	10.92	0	0	804.442	-8.4219	719.062	-85.38	-2.6079	-11.923	-0.01139	-0.20038	0.518027	1	0.26548	-3.98792	na	na
BC007693.1	IOH6315	peptidylprolyl isomerase (cyclophilin)-like 3 (PPIL3)	PPIL3	9	4	1	24676.9	0	0	804.12	-10.2909	732.902	-71.2186	-3.88794	-19.9902	-0.00599	-0.19328	1	1	1.12392	-2.38166	na	na
NM_016357.3	IOH38267	LIM domain and actin binding 1 (LIMA1)	LIMA1	23	20	11	3521.83	0	0	804.033	-12.9569	746.424	-57.6081	-2.47366	-69.3287	-0.00069	-0.18647	1	1	0.71984	-2.25358	na	na
BC033629.1	IOH21894	chromosome 20 open reading frame 77 (C20orf77)	C20orf77	11	5	7	20927.4	0	0	803.158	3.92303	1077.93	274.769	-1.62538	-5.27274	0.12907	-0.02005	0.283183	1	0.37814	0.88578	na	na
NM_006865.1	IOH11666	leukocyte immunoglobulin-like receptor, subfamily A (without TM domain), member 3 (LILRA3)	LILRA3	13	5	1	16722.7	0	0	803.024	8.89096	904.789	101.765	-2.22473	-20.0029	0.0613	-0.10667	0.499163	1	0.48421	6.59784	na	na
NM_007107.2	IOH13133	signal sequence receptor, gamma (translocon-associated protein gamma) (SSR3)	SSR3	12	6	1	10710.3	0	0	802.76	3.4709	1127.64	324.885	-2.309	-5.0234	0.14853	0.00505	0.433141	1	0.61323	0.97181	na	na
NM_003739.4	IOH13880	aldo-keto reductase family 1, member C3 (3-alpha hydroxysteroid dehydrogenase, type II) (AKR1C3)	AKR1C3	27	3	17	17460.4	0	0	802.5	-1.36676	463.428	-339.072	-1.87432	-2.25879	-0.11146	-0.3274	0.97283	1	0.11293	-0.34193	na	na
NM_006163.1	IOH6673	nuclear factor (erythroid-derived 2), 45kDa (NFE2)	NFE2	1	4	1	38252.4	0	0	802.421	-23.947	770.256	-32.165	-4.02914	-42.3232	0.00864	-0.17373	1	1	0.96019	-7.53066	na	na
NM_198325.1	IOH43467	Transcription factor E2F6	E2F6	36	7	13	46532.8	0	0	802.326	-0.564151	289.38	-512.947	-6.64618	-1.80171	-0.17958	-0.41446	1	1	0.91787	-0.36664	na	na
NM_024292.2	IOH7374	ubiquitin-like 5 (UBL5), transcript variant 1	UBL5	43	3	13	38007.6	0	0	801.422	6.73432	941.181	139.759	-0.61049	-5.20961	0.07554	-0.08765	0.258939	1	0.17335	0.45148	na	na
NM_004635.2	IOH3889	mitogen-activated protein kinase-activated protein kinase 3 (MAPKAPK3)	MAPKAPK3	10	14	19	21277.5	0	0	801.245	296.335	803.957	2.713	-3.46533	-68.2494	0.02183	-0.15626	1	1	0.95991	203.904	na	na
NM_173470.1	IOH21527	transmembrane protein 32 (TMEM32)	TMEM32	22	3	13	0	0	0	800.856	3.18375	1167.59	366.734	-1.15622	-3.22994	0.16416	0.026	0.149827	1	0.09955	0.21266	na	na
NM_013392.1		Nuclear receptor-binding protein	NRBP1	2	10	9	54547.8	0	0	800.448	-20.1052	762.521	-37.9265	-0.84008	-20.8111	0.00561	-0.17661	0.375599	1	0.14228	-0.46114	na	na
NM_001033.2	IOH61121	Ribonucleoside-diphosphate reductase large subunit	RRM1	23	19	1	5594.98	0	0	799.662	10.5211	883.65	83.988	-0.85532	-21.9421	0.05302	-0.11557	0.328391	1	0.24048	5.5715	na	na
NM_020662.1	IOH37719	MRS2-like, magnesium homeostasis factor (S. cerevisiae) (MRS2L)	MRS2L	1	7	5	2933.06	0	0	799.094	-11.1901	733.541	-65.5527	-1.65207	-21.3759	-0.00573	-0.19045	0.432514	1	0.18199	-2.4179	na	na
NM_145183.1	IOH5614	PYD and CARD domain containing (PYCARD), transcript variant 3	PYCARD	25	21	3	874.45	0	0	798.211	-0.114404	81.944	-716.267	-84.4729	-1.15277	-0.26078	-0.51626	1	1	6.60211	-0.25821	na	na
BC015749.1	IOH13588	syntaxin binding protein 1 (STXBP1)	STXBP1	39	10	7	24064	0	0	797.596	-4.21482	644.648	-152.948	-3.16566	-6.20971	-0.04053	-0.23421	1	1	0.6544	-0.8092	na	na
BC033824.1	IOH21887	numb homolog (Drosophila) (NUMB)	NUMB	13	13	3	45522.9	0	0	797.524	2.83532	1232.07	434.542	-1.37805	-2.41595	0.1894	0.05994	0.216676	1	0.37807	0.47114	na	na
NM_016006.1	IOH10127	abhydrolase domain containing 5 (ABHD5)	ABHD5	22	4	1	0	0	0	797.402	28.3853	826.52	29.1179	-3.70265	-6.16915	0.03066	-0.14305	1	1	0.79702	0.63278	na	na
NM_178525.2	IOH10984	hypothetical protein MGC33407 (MGC33407)	MGC33407	23	15	11	4447.6	0	0	796.957	-1.54213	483.457	-313.5	-2.69227	-6.68206	-0.10362	-0.31459	1	1	0.55641	-0.90871	na	na
NM_000987.2	IOH45675	ribosomal protein L26 (RPL26)	RPL26	13	9	11	7710.7	0	0	796.91	3.7175	1090.16	293.252	-2.11804	-5.15893	0.13386	-0.0108	0.399755	1	0.55182	1.19631	na	na
NM_005437.1	IOH11864	nuclear receptor coactivator 4 (NCOA4)	NCOA4	28	2	21	3025.89	0	0	795.879	-3.1445	603.846	-192.032	-2.6654	-4.78643	-0.0565	-0.25377	0.923161	1	0.38906	-1.09365	na	na
BC020726.1	IOH12969	sciellin (SCEL)	SCEL	41	13	1	22039.3	0	0	795.357	-13.5284	740.612	-54.745	-1.69077	-7.66823	-0.00296	-0.18504	0.953014	1	0.59155	-0.4178	na	na
BC011940.2	IOH12131	cDNA clone IMAGE:4329532, partial cds	N/A	8	11	21	20304	0	0	795.014	-86.345	785.913	-9.102	-2.90417	-131.456	0.01477	-0.16218	0.78564	1	0.56051	-52.8121	na	na
NM_172037.2	IOH39980	Retinol dehydrogenase 10	RDH10	21	6	9	10351.5	0	0	794.823	-0.351771	206.837	-587.986	-18.342	-0.71906	-0.2119	-0.45203	1	1	2.38404	-0.20854	na	na
BC033792.1	IOH21794	tumor protein D52-like 3 (TPD52L3)	TPD52L3	22	3	17	0	0	0	794.008	41.5601	813.584	19.5761	-5.04277	-6.45713	0.0256	-0.14782	1	1	1.28717	1.81404	na	na
BC002794.1	IOH5309	tumor necrosis factor receptor superfamily, member 14 (herpesvirus entry mediator) (TNFRSF14)	TNFRSF14	33	13	1	3193.23	0	0	793.849	-2.21274	546.755	-247.094	-3.02889	-7.34057	-0.07884	-0.28135	1	1	0.87888	-1.60093	na	na
NM_006822.1	IOH1937	RAB40B, member RAS oncogene family (RAB40B)	RAB40B	45	15	5	7901.75	0	0	793.396	0.187818	-183.473	-976.87	-7.3311	-1.20748	-0.36467	-0.64674	1	1	-2.13787	-0.43695	na	na
NM_014435.2	IOH40605	N-acylsphingosine amidohydrolase (acid ceramidase)-like (ASAHL), transcript variant 1	ASAHL	8	5	11	6325.16	0	0	793.351	-1.43372	467.368	-325.983	-4.75114	-6.89462	-0.10992	-0.32084	1	1	0.60549	-0.79094	na	na
NM_144706.1	IOH12734	chromosome 2 open reading frame 15 (C2orf15)	C2orf15	22	3	15	0	0	0	793.072	349.71	795.346	2.2743	-1.66352	-7.23956	0.01846	-0.15649	0.279345	1	0.00043	42.3727	na	na
BC036511.1	IOH62268	Homeobox protein Meis1	MEIS1	7	18	13	22760.9	0	0	791.571	7.94166	905.602	114.032	-1.58572	-11.8779	0.06162	-0.10053	0.399971	1	0.37635	0.92184	na	na
NM_004779.4	IOH27767	CCR4-NOT transcription complex, subunit 8 (CNOT8)	CNOT8	11	3	7	44214.8	0	0	790.933	-4.47939	646.587	-144.347	-5.54994	-44.817	-0.03977	-0.2299	1	1	1.34522	-2.31344	na	na
NM_003592.2	IOH41991	cullin 1 (CUL1)	CUL1	5	8	11	8921.82	0	0	790.716	-28.1251	763.567	-27.1489	-4.87984	-107.032	0.00602	-0.17122	1	1	1.32825	-1.98015	na	na
BC017328.2	IOH14721	angiotensin II receptor-associated protein (AGTRAP)	AGTRAP	40	3	7	17579.6	0	0	790.536	-0.0599466	44.7098	-745.827	-22.1216	-5.2117	-0.27535	-0.53106	1	1	4.10118	-1.4641	na	na
BC032567.1	IOH21895	neuroligin 4, Y-linked (NLGN4Y)	NLGN4Y	27	5	7	8451.97	0	0	790.354	113.359	797.389	7.0342	-1.06819	-19.6554	0.01926	-0.1541	0.377326	1	0.20068	7.92341	na	na
NM_181892.1	IOH43701	ubiquitin-conjugating enzyme E2D 3 (UBC4/5 homolog, yeast) (UBE2D3), transcript variant 8	UBE2D3	18	7	15	22574.2	0	0	790.216	4.57159	1011.47	221.251	-0.59329	-8.20502	0.10306	-0.04685	0.267677	1	0.27856	1.11439	na	na
BC033035.1	IOH22449	hypothetical locus FLJ25758 (FLJ25758)	FLJ25758	25	12	19	26287.1	0	0	790.101	-1.00009	395.068	-395.034	-5.62327	-2.60358	-0.13822	-0.35542	1	1	0.99675	-0.42228	na	na
NM_022749.4	IOH42659	retinoic acid induced 16 (RAI16)	RAI16	23	8	13	16630	0	0	789.979	10.1603	876.218	86.2394	-1.41899	-14.784	0.05012	-0.11445	0.473225	1	0.42795	2.30854	na	na
NM_183383.1	IOH45765	ring finger protein 13 (RNF13), transcript variant 3	RNF13	19	8	19	11048.4	0	0	789.401	4.30592	1028.18	238.784	0.04888	-5.10151	0.1096	-0.03807	0.175281	1	0.03388	1.07164	na	na
NM_019083.1	IOH42080	coiled-coil domain containing 76, mRNA (cDNA clone MGC:87928 IMAGE:5104751), complete cds	CCDC76	1	21	17	16721.2	0	0	789.352	-1.21321	432.697	-356.656	-7.89641	-5.94427	-0.12348	-0.3362	1	1	1.55266	-1.16486	na	na
NM_153045.2	IOH41169	chromosome 9 open reading frame 91 (C9orf91)	C9orf91	5	8	17	22575.4	0	0	788.805	-20.552	752.205	-36.6	-1.11532	-163.375	0.00158	-0.17595	0.38173	1	0.13522	-21.5573	na	na
NM_002576.2		Serine/threonine-protein kinase PAK 1	PAK1	24	10	3	8652.7	0	0	788.568	5.55321	961.758	173.19	-0.36624	-9.15595	0.0836	-0.07091	0.214552	1	0.0803	0.2353	na	na
AB065755.1	IOH28258	olfactory receptor, family 10, subfamily G, member 8 (OR10G8), mRNA	OR10G8	16	4	9	2571.11	0	0	788.442	4.84792	993.343	204.901	-4.25194	-11.9116	0.09596	-0.05503	1	1	1.34584	0.38057	na	na
NM_173859.1	IOH35196	breast cancer and salivary gland expression gene (RP11-49G10.8)	RP11-49G10.8	20	7	3	9049.13	0	0	786.702	-3.24422	601.343	-185.359	-1.90511	-9.65629	-0.05748	-0.25044	0.759876	1	0.27975	-1.89312	na	na
NM_052877.1	IOH10269	mediator complex subunit 8 (MED8), transcript variant 3	MED8	41	14	19	8978.17	0	0	786.677	0.0461735	-38.082	-824.759	-98.6331	-0.77318	-0.30776	-0.57058	1	1	-13.1357	-0.37099	na	na
NM_005157.2		v-abl Abelson murine leukemia viral oncogene homolog 1 (ABL1), transcript variant a; mutant protein:ABL1 G250E	ABL1	3	10	7	39087.3	0	0	786.624	-97.8725	778.668	-7.95595	-2.11551	-10.6718	0.01193	-0.16161	0.38233	1	0.17966	-12.5306	na	na
BC013352.1	IOH14736	HpaII tiny fragments locus 9c protein	HTF9C	15	16	17	23453.4	0	0	785.817	20411.8	785.856	0.0385	-0.63933	-27.6521	0.01474	-0.15761	0.334881	1	0.10726	5780.99	na	na
NM_003491.1	IOH3480	ARD1 homolog A, N-acetyltransferase (S. cerevisiae) (ARD1A)	ARD1A	3	16	15	17301.3	0	0	785.748	-3.566	613.662	-172.087	-4.35184	-16.5104	-0.05265	-0.24379	1	1	0.5184	-0.76828	na	na
BC095404.1	IOH62648	Protein transport protein Sec23B	SEC23B	28	21	7	12382	0	0	784.683	4.54368	1006.11	221.431	-1.72955	-3.95113	0.10096	-0.04676	0.359917	1	0.42948	0.54358	na	na
BC060825.1	IOH29162	Endothelial lipase	LIPG	28	21	9	6193.15	0	0	783.871	-2.8601	580.802	-203.07	-5.16428	-1.80654	-0.06552	-0.25931	1	1	1.09915	-0.02999	na	na
PHC3015L		tumor necrosis factor (TNF superfamily, member 2) (TNF)	TNF	33	16	5	232.5	0	0	783.669	-0.615371	298.536	-485.132	-6.21282	-2.98246	-0.176	-0.40053	1	1	1.52404	-0.71254	na	na
NM_153031.1	IOH40991	hypothetical protein LOC150538 (FLJ32063)	FLJ32063	11	7	9	1193.15	0	0	783.227	-2.58689	564.869	-218.358	-3.94959	-12.6397	-0.07175	-0.26696	1	1	0.69499	-0.33505	na	na
BC011414.1	IOH9720	chromosome 5 open reading frame 3 (C5orf3)	C5orf3	1	2	13	30161.8	0	0	783.226	5.0294	977.604	194.378	-2.64151	-8.97162	0.0898	-0.0603	0.670596	1	0.67145	0.76463	na	na
NM_183059.1	IOH39968	retinal degeneration 3 (RD3)	RD3	1	21	1	11390.8	0	0	783.092	5.16607	971.061	187.969	-1.71271	-11.727	0.08724	-0.06351	0.345548	1	0.37296	1.52013	na	na
NM_152340.1	IOH42183	hypothetical protein FLJ39075 (FLJ39075)	LOC124216	4	7	17	43845.2	0	0	782.967	6.40065	927.943	144.976	-4.1592	-12.2073	0.07036	-0.08503	1	1	1.23563	2.94251	na	na
BC038104.2	IOH27177	regulator of chromosome condensation (RCC1) and BTB (POZ) domain containing protein 1 (RCBTB1)	RCBTB1	2	2	11	1917.05	0	0	782.795	-26.1016	753.911	-28.8838	-3.84015	-17.2853	0.00224	-0.17208	1	1	1.14379	-1.01536	na	na
BC009006.1	IOH10201	transmembrane protein 30A (TMEM30A)	TMEM30A	1	15	7	12206.6	0	0	782.667	-2.92711	583.369	-199.298	-6.14501	-5.59095	-0.06451	-0.25742	1	1	1.38009	-0.13004	na	na
NM_003384.1	IOH41408	vaccinia related kinase 1 (VRK1)	VRK1	43	8	3	7509.79	0	0	782.134	-13.876	729.557	-52.577	-0.96535	-18.2372	-0.00729	-0.18395	0.434564	1	0.17819	-8.49717	na	na
NM_021218.1	IOH10009	chromosome 9 open reading frame 80 (C9orf80)	C9orf80	9	13	13	38941.4	0	0	781.854	2.39289	1343.17	561.319	-1.22738	-1.19385	0.23289	0.12343	0.20117	0.636092	0.42786	0.20694	na	na
NM_152471.1	IOH10190	hypothetical protein MGC17515 (MGC17515)	C18orf18	3	12	19	55689	0	0	781.829	2.9761	1177.47	395.644	-2.5519	-1.70692	0.16803	0.04047	0.382647	1	0.59814	0.45382	na	na
NM_032406.1	IOH42583	protocadherin gamma subfamily C, 4 (PCDHGC4), transcript variant 2	PCDHGC4	7	20	5	5362.45	0	0	781.809	-5.5433	662.327	-119.482	-1.09928	-9.41403	-0.03361	-0.21745	0.432042	1	0.04876	-1.23499	na	na
NM_182623.1	IOH27355	family with sequence similarity 131, member C (FAM131C)	FAM131C	11	20	5	3371.66	0	0	781.739	-1.17367	422.099	-359.64	-4.91369	-5.81936	-0.12764	-0.3377	1	1	0.68979	-0.27654	na	na
PV4823		a serine/threonione kinase	MELK	7	16	5	21032.8	0	0	781.695	4.37423	1013.36	231.666	-0.57686	-5.6335	0.1038	-0.04164	0.201896	1	0.10919	0.68757	na	na
NM_014773.2	IOH6737	KIAA0141 (KIAA0141)	KIAA0141	20	6	7	1061.15	0	0	780.972	20.7998	820.416	39.4435	-1.28073	-54.0509	0.02827	-0.13788	0.395238	1	0.26175	11.6862	na	na
BC000784.1	IOH4711	baculoviral IAP repeat-containing 5 (survivin) (BIRC5)	BIRC5	1	17	19	32336.9	0	0	780.502	4.37025	1012.09	231.586	-1.11664	-5.61832	0.1033	-0.04167	0.235739	1	0.20489	0.13281	na	na
BC001327.1	IOH3125	interferon-related developmental regulator 2 (IFRD2)	IFRD2	3	4	1	55687.3	0	0	780.256	3.00838	1168.76	388.5	-0.74067	-2.69511	0.16462	0.0369	0.141912	1	0.06477	0.86239	na	na
NM_001336.2	IOH28012	Cathepsin Z	CTSZ	2	21	15	29020.7	0	0	780.02	-2.468	555.101	-224.92	-2.3422	-8.00424	-0.07558	-0.27024	1	1	0.47163	-0.89133	na	na
NM_006808.2	IOH4539	Protein transport protein Sec61 subunit beta	SEC61B	14	21	7	55695.8	0	0	779.64	2.43542	1322.79	543.145	-0.93364	-4.21188	0.2249	0.11433	0.158561	1	0.28619	1.05433	na	na
NM_000148.2	IOH41006	fucosyltransferase 1 (galactoside 2-alpha-L-fucosyltransferase, H blood group) (FUT1)	FUT1	30	7	19	3354.8	0	0	778.662	-4.18159	628.388	-150.275	-2.21199	-6.07458	-0.0469	-0.23286	1	1	0.5232	-0.49427	na	na
BC064612.1	IOH39905	myeloid/lymphoid or mixed-lineage leukemia (trithorax homolog, Drosophila); translocated to, 6 (MLLT6)	MLLT6	48	19	1	28724.9	0	0	778.644	9.41295	871.197	92.553	-2.13188	-16.2763	0.04815	-0.11129	0.582557	1	0.52006	2.71101	na	na
BC000686.1	IOH4305	Mammalian ependymin-related protein 1	EPDR1	42	3	19	23179	0	0	778.435	0.147377	-134.553	-912.988	-13.537	-4.635	-0.34552	-0.61476	1	1	-3.87776	-1.54982	na	na
BC055427.1	IOH28811	TRAF2 and NCK interacting kinase (TNIK)	TNIK	48	17	13	16220.5	0	0	778.029	12.0977	848.136	70.1073	-2.26535	-19.3042	0.03913	-0.12252	0.657637	1	0.54969	2.85043	na	na
BC000786.1	IOH40821	ADP-ribosylation factor GTPase activating protein 1 (ARFGAP1)	ARFGAP1	32	18	19	1364.33	0	0	777.725	-4.70692	641.447	-136.278	-2.46241	-74.4246	-0.04178	-0.22586	0.615267	1	0.23248	-0.00333	na	na
BC010089.1	IOH27833	acetylserotonin O-methyltransferase-like (ASMTL)	ASMTL	20	17	3	21640.3	0	0	777.428	-5.53349	658.437	-118.991	-1.43843	-11.0197	-0.03512	-0.2172	0.543767	1	0.18972	-1.41453	na	na
BC013966.2	IOH12372	family with sequence similarity 64, member A (FAM64A)	FAM64A	2	4	21	18917.6	0	0	776.962	7.23359	901.602	124.641	-2.70636	-2.83579	0.06005	-0.09521	1	1	0.84062	0.03773	na	na
NM_001889.2	IOH26287	crystallin, zeta (quinone reductase) (CRYZ)	CRYZ	35	2	17	21121.6	0	0	775.982	-1.39003	451.307	-324.675	-1.76878	-2.99514	-0.11621	-0.32019	1	1	0.26129	-0.52523	na	na
NM_016520.1	IOH5899	chromosome 9 open reading frame 78 (C9orf78)	C9orf78	19	16	21	41239.1	0	0	775.764	-6.09878	666.482	-109.281	-1.00815	-12.6229	-0.03198	-0.21235	0.596058	1	0.25871	-2.31314	na	na
NM_022777.1	IOH14797	RAB, member RAS oncogene family-like 5 (RABL5)	RABL5	47	15	5	22993.5	0	0	775.715	-0.448612	240.226	-535.489	-4.20293	-2.81604	-0.19883	-0.42575	1	1	0.67211	-0.55971	na	na
NM_000484.1	IOH29583	amyloid beta (A4) precursor protein (peptidase nexin-II, Alzheimer disease) (APP), transcript variant 1	APP	5	2	21	10728.2	0	0	774.914	-21.0864	739.828	-35.0855	-2.6958	-186.256	-0.00327	-0.17519	1	1	0.62206	-24.3651	na	na
NM_144594.1	IOH10942	family with sequence similarity 112, member B (FAM112B)	FAM112B	22	3	19	0	0	0	774.665	5.84309	934.618	159.953	-1.50018	-4.9578	0.07297	-0.07753	0.224502	1	0.07231	0.66653	na	na
BC022374.1	IOH14795	PHD finger protein 19	PHF19	5	11	21	39016.3	0	0	773.85	2.1851	1426.83	652.981	-1.25018	-1.66351	0.26563	0.16932	0.185877	0.609786	0.44828	0.35297	na	na
NM_016150.3	IOH21720	ankyrin repeat and SOCS box-containing 2 (ASB2)	ASB2	16	9	5	1194.86	0	0	772.246	0.151965	-138.384	-910.63	-7.12668	-2.37859	-0.34702	-0.61357	1	1	-0.05769	-0.90421	na	na
NM_002387.1	IOH14306	mutated in colorectal cancers (MCC), transcript variant 2	MCC	26	16	11	20223.8	0	0	772.058	-8.31098	689.139	-82.919	-3.02615	-41.7687	-0.02311	-0.19914	1	1	0.90605	-4.63705	na	na
BC063666.1	IOH39829	cAMP responsive element binding protein 3-like 2 (CREB3L2)	CREB3L2	24	5	19	23620.3	0	0	771.234	2.95845	1165.03	393.797	-3.25253	-4.44875	0.16316	0.03955	1	1	1.12441	0.64025	na	na
NM_001017417.1	IOH54734	cancer/testis antigen family 45, member A1 (CT45A1), mRNA.	CT45A1	18	17	17	55707.7	0	0	771.053	-3.49989	599.703	-171.349	-0.76508	-8.7481	-0.05812	-0.24342	0.631374	1	0.16642	-2.54608	na	na
NM_018401.1		Serine/threonine-protein kinase 32B	STK32B	28	10	5	2457.84	0	0	770.646	10.0691	855.621	84.9745	-3.14428	-10.2474	0.04205	-0.11508	1	1	0.78204	0.28047	na	na
NM_016059.3	IOH4932	peptidylprolyl isomerase (cyclophilin)-like 1 (PPIL1)	PPIL1	16	18	15	11984.3	0	0	770.646	4.43191	995.198	224.553	-1.43725	-14.865	0.09668	-0.04519	0.35785	1	0.41581	1.22255	na	na
NM_005595.1	IOH12791	nuclear factor I/A (NFIA)	NFIA	21	14	3	18330.8	0	0	770.592	-0.801782	342.909	-427.683	-12.2881	-5.7435	-0.15863	-0.37177	1	1	2.42076	-1.73984	na	na
NM_032781.2	IOH29621	protein tyrosine phosphatase, non-receptor type 5 (striatum-enriched) (PTPN5), transcript variant 2	PTPN5	46	17	15	25384.1	0	0	770.218	-2.78876	566.928	-203.29	-4.44113	-140.062	-0.07095	-0.25941	1	1	0.99046	-0.97448	na	na
BC064144.1	IOH40037	spermatogenesis associated 1 (SPATA1)	SPATA1	19	21	7	21557.7	0	0	769.948	-10.831	704.87	-65.0787	-0.67613	-19.163	-0.01696	-0.19021	0.454065	1	0.16264	-2.91024	na	na
BC000770.1	IOH4688	death inducer-obliterator 1 (DIDO1)	DIDO1	11	4	1	44030	0	0	769.364	5.95514	924.63	155.266	-1.42369	-5.80705	0.06907	-0.07988	0.294042	1	0.22886	0.23804	na	na
NM_024741.1	IOH10087	zinc finger protein 408 (ZNF408)	ZNF408	37	21	1	4581.88	0	0	768.601	56.9224	782.346	13.7441	-1.85335	-19.8415	0.01337	-0.15074	0.975726	1	0.64453	1.31538	na	na
BC001351.1	IOH3711	Four and a half LIM domains protein 3	FHL3	10	20	17	25816.7	0	0	767.822	6.03107	920.438	152.616	-0.61195	-8.74457	0.06742	-0.08121	0.257878	1	0.14279	0.06927	na	na
NM_002395.2	IOH12418	malic enzyme 1, NADP(+)-dependent, cytosolic (ME1)	ME1	31	16	7	6650.66	0	0	767.78	-1.1152	404.798	-362.982	-2.01866	-1.43699	-0.13441	-0.33937	1	1	0.18083	-0.21817	na	na
NM_016530.1	IOH12810	RAB8B, member RAS oncogene family (RAB8B)	RAB8B	8	14	5	18562.4	0	0	767.386	-1.83177	496.394	-270.992	-5.17167	-9.12826	-0.09856	-0.29331	1	1	0.80828	-1.07492	na	na
NM_173799.2	IOH42215	V-set and transmembrane domain containing 3 (VSTM3)	VSIG9	2	7	19	13915	0	0	767.093	-3.9204	611.192	-155.9	-2.58656	-15.9726	-0.05362	-0.23569	1	1	0.61274	-1.33971	na	na
NM_178497.2	IOH44607	Uncharacterized protein C4orf26	C4orf26	2	21	17	28508.8	0	0	766.889	5.04943	956.271	189.382	-1.2137	-2.13856	0.08145	-0.0628	0.349567	1	0.36295	0.13778	na	na
BC012564.1	IOH12090	transmembrane and coiled-coil domains 3 (TMCO3)	TMCO3	15	4	1	2999.49	0	0	766.506	-47.209	750.606	-15.8996	-1.7946	-26.3361	0.00095	-0.16558	0.759989	1	0.50542	-3.22189	na	na
NM_001864.2	IOH5372	cytochrome c oxidase subunit VIIa polypeptide 1 (muscle) (COX7A1)	COX7A1	7	16	13	2595.81	0	0	766.42	0.57583	-1040.45	-1806.87	-0.17058	-0.17009	-0.7001	-1.06232	1	1	-0.031	-0.21641	na	na
BC012865.1	IOH11604	UPF0518 protein FAM160B2	RAI16	17	12	13	10890.8	0	0	766.4	5.01677	957.201	190.8	-2.00383	-2.62838	0.08181	-0.06209	0.529708	1	0.56082	0.15182	na	na
BC025266.1	IOH23199	taspase, threonine aspartase, 1 (TASP1)	TASP1	6	20	1	21561.1	0	0	765.992	8.54929	867.457	101.465	-2.6795	-18.766	0.04668	-0.10683	0.643585	1	0.55978	2.74818	na	na
BC002519.2	IOH62827	Bifunctional polynucleotide phosphatase/kinase	PNKP	11	18	19	31004.4	0	0	764.977	-4.74535	631.83	-133.147	-3.50349	-46.1726	-0.04555	-0.22429	1	1	0.6486	-1.37437	na	na
BC005169.1	IOH5215	Serine/threonine-protein kinase 40	STK40	27	16	17	4889.29	0	0	764.915	0.254214	-260.735	-1025.65	-9.10945	-0.74764	-0.39492	-0.67116	1	1	-1.99036	-0.30628	na	na
NM_053031.2	IOH59941	Myosin light chain kinase, smooth muscle	MYLK	32	17	21	9885.88	0	0	764.371	81.744	773.837	9.4666	-2.28546	-15.223	0.01004	-0.15288	0.496007	1	0.32339	12.0529	na	na
BC014991.1	IOH12177	N-methylpurine-DNA glycosylase (MPG)	MPG	21	13	11	33410.5	0	0	764.325	3.20538	1110.9	346.573	-0.60787	-4.41823	0.14197	0.0159	0.187625	1	0.17936	1.19981	na	na
BC094687.1	IOH62581	Elongation factor 1-alpha 1	EEF1A1	20	19	1	8266.05	0	0	764.156	-60.2324	751.677	-12.4796	-2.38734	-113.029	0.00137	-0.16387	0.884609	1	0.57295	-7.741	na	na
BC009416.1	IOH12693	mitochondrial rRNA methyltransferase 1 homolog (S. cerevisiae) (MRM1)	MRM1	48	14	19	24984.7	0	0	764.032	-0.150683	100.05	-663.981	-18.0632	-1.04047	-0.25369	-0.49008	1	1	1.17005	-0.18399	na	na
NM_024061.1	IOH5510	zinc finger protein 655 (ZNF655), transcript variant 2	ZNF655	44	13	15	6569.87	0	0	763.967	-2.5828	550.736	-213.232	-1.52481	-6.13875	-0.07729	-0.26439	0.836937	1	0.23382	-1.19368	na	na
NM_016102.1	IOH21790	tripartite motif-containing 17 (TRIM17), transcript variant 1	TRIM17	27	5	1	4975.3	0	0	763.924	3.83807	1033.09	269.17	-2.2655	-6.33178	0.11152	-0.02285	0.665054	1	0.70843	0.6999	na	na
BC035031.1	IOH27140	GA binding protein transcription factor, alpha subunit 60kDa (GABPA)	GABPA	22	9	11	29652.5	0	0	763.897	-2.14281	520.835	-243.061	-14.5123	-21.7053	-0.08899	-0.27932	1	1	4.64974	-0.65757	na	na
BC008790.1	IOH6239	glutathione S-transferase M3 (brain) (GSTM3)	GSTM3	11	4	5	42132.5	0	0	763.571	-1.25304	424.664	-338.906	-5.57767	-7.64982	-0.12663	-0.32732	1	1	0.9164	-0.60491	na	na
BC000175.2	IOH2926	Hermansky-Pudlak syndrome 1 (HPS1)	HPS1	4	12	11	15344.9	0	0	763.553	3.55649	1062.22	298.672	-0.25089	-7.63262	0.12292	-0.00808	0.159493	1	0.01359	1.97024	na	na
NM_025052.1		SPS1/STE20-related protein kinase YSK4	YSK4	30	9	21	5733.62	0	0	763.418	-6.61321	663.143	-100.275	-7.30034	-24.5868	-0.03329	-0.20783	1	1	2.58523	-4.95553	na	na
BC011923.1	IOH13453	RNA binding motif protein 33 (RBM33)	hCG_20114	10	20	9	11051.3	0	0	763.187	-12.0269	704.601	-58.5855	-2.26287	-19.4828	-0.01706	-0.18696	0.89409	1	0.52151	-5.73754	na	na
NM_053056.1	IOH1962	G1/S-specific cyclin-D1	CCND1	7	8	5	11310.7	0	0	762.168	-1.26672	425.925	-336.243	-2.22456	-3.03904	-0.12614	-0.32598	0.997742	1	0.0161	-0.45629	na	na
BC050548.1	IOH26914	kinesin family member 4A (KIF4A)	KIF4A	44	9	9	3777.89	0	0	761.822	-2.16634	521.222	-240.6	-4.04651	-7.92854	-0.08884	-0.27809	1	1	0.93081	-1.92824	na	na
NM_012191.1	IOH5628	N-acetyltransferase 6 (NAT6)	NAT6	40	13	15	52885.4	0	0	761.072	7.32869	881.33	120.257	-0.23835	-13.0613	0.05212	-0.09742	0.229237	1	0.00593	2.69408	na	na
BC024919.1	IOH11019	nucleotide binding protein-like (NUBPL)	NUBPL	17	12	3	38707.2	0	0	761.051	-6.4097	658.341	-102.71	-3.61732	-14.7295	-0.03517	-0.20905	1	1	1.01495	-0.58171	na	na
BC013648.1	IOH10208	EF-hand domain family, member D2 (EFHD2)	EFHD2	18	9	1	21989.4	0	0	760.075	-0.516564	258.893	-501.182	-5.87391	-0.79197	-0.19152	-0.40856	1	1	1.58867	-0.09571	na	na
BC020746.1	IOH14515	patatin-like phospholipase domain containing 4 (PNPLA4)	PNPLA4	22	4	9	0	0	0	759.885	-10.8308	695.655	-64.2292	-3.21377	-8.64223	-0.02056	-0.18979	0.811744	1	0.46535	-1.07147	na	na
NM_005307.1		G protein-coupled receptor kinase 4	GRK4	20	10	5	8662.66	0	0	759.775	4.55583	973.446	213.671	-1.56602	-6.47535	0.08817	-0.05064	0.387122	1	0.43281	1.11028	na	na
PV3142		calcium/calmodulin-dependent protein kinase (CaM kinase) II alpha (CAMK2A), transcript variant 1	CAMK2A	13	15	19	0	0	0	759.057	-0.107344	73.5818	-685.476	-131.376	-3.60421	-0.26406	-0.50084	1	1	0.03034	-0.94591	na	na
BC059405.1	IOH40433	Transducin-like enhancer protein 4	TLE4	5	6	15	29521.4	0	0	758.147	3.62583	1046.87	288.726	-0.60213	-3.54339	0.11691	-0.01306	0.195829	1	0.13156	0.3386	na	na
BC051374.1	IOH28132	sodium channel, voltage-gated, type V, alpha subunit (SCN5A)	SCN5A	7	5	17	15754.4	0	0	757.383	-5.60437	642.703	-114.679	-2.12656	-13.4607	-0.04129	-0.21504	0.746382	1	0.34322	-2.66772	na	na
BC017355.1	IOH14046	karyopherin alpha 3 (importin alpha 4) (KPNA3)	KPNA3	28	16	11	9371.49	0	0	756.93	-18.7313	718.568	-38.362	-1.55267	-22.0938	-0.01159	-0.17683	0.451806	1	0.18343	-7.0763	na	na
BC022368.1	IOH14722	NADH-ubiquinone oxidoreductase 75 kDa subunit, mitochondrial	NDUFS1	40	20	21	7992.68	0	0	756.922	4.12224	999.351	242.429	-1.50565	-3.26521	0.09831	-0.03624	0.412289	1	0.48785	0.00925	na	na
NM_000398.3	IOH3023	cytochrome b5 reductase 3 (CYB5R3), transcript variant M	CYB5R3	44	11	21	11255.5	0	0	755.967	-9.96655	687.034	-68.9339	-1.93833	-11.5417	-0.02393	-0.19214	0.856152	1	0.47865	-0.54455	na	na
NM_145252.1	IOH9864	similar to common salivary protein 1 (LOC124220)	LOC124220	18	14	15	9705.33	0	0	755.502	-0.978575	373.661	-381.842	-2.76311	-5.12576	-0.1466	-0.34881	1	1	0.65163	-1.57026	na	na
NM_017595.2	IOH6101	NFKB inhibitor interacting Ras-like 2 (NKIRAS2), transcript variant 2	NKIRAS2	24	14	9	30949.6	0	0	754.501	2.3648	1307.33	552.828	-0.05171	-4.20503	0.21886	0.11918	0.114804	1	0.07301	0.90503	na	na
BC028724.1	IOH11709	Dual specificity protein phosphatase 18	DUSP18	39	17	17	18671.4	0	0	754.49	-1.59673	463.937	-290.553	-5.04545	-4.22045	-0.11126	-0.30311	1	1	0.91984	-0.91323	na	na
BC012547.1	IOH14261	eukaryotic translation initiation factor 4A, isoform 2 (EIF4A2)	EIF4A2	23	15	9	13655	0	0	754.43	6.26416	897.745	143.315	-1.24607	-14.2123	0.05854	-0.08586	0.408747	1	0.37855	3.24918	na	na
BC018771.1	IOH13629	glycerophosphodiester phosphodiesterase domain containing 5 (GDPD5)	GDPD5	44	9	3	2102.62	0	0	754.158	-5.147	631.471	-122.687	-1.53555	-10.1127	-0.04569	-0.21906	0.733586	1	0.31472	-1.65645	na	na
NM_016417.2	IOH26709	glutaredoxin 5 (GLRX5)	GLRX5	43	9	5	12394.1	0	0	754.14	0.326976	-366.385	-1120.53	-8.72356	-5.31717	-0.43627	-0.71867	1	1	-2.81718	-1.03708	na	na
NM_000928.2	IOH59921	Phospholipase A2	PLA2G1B	44	17	21	21852.6	0	0	753.92	-58.1867	741.183	-12.738	-2.34636	-95.1279	-0.00274	-0.164	1	1	0.63883	-15.0712	na	na
NM_004493.1	IOH3421	hydroxysteroid (17-beta) dehydrogenase 10 (HSD17B10), nuclear gene encoding mitochondrial protein, transcript variant 1	HSD17B10	10	3	19	38387.8	0	0	753.214	-90.9731	745.024	-8.1895	-2.20895	-40.0404	-0.00124	-0.16173	0.825856	1	0.53582	-40.8689	na	na
BC062459.1	IOH40000	butyrophilin-like 9 (BTNL9)	BTNL9	23	6	9	7505.54	0	0	752.858	6.60221	887.244	134.386	-1.66781	-11.7912	0.05443	-0.09034	0.557584	1	0.51681	2.11897	na	na
BC047374.1	IOH26542	Proton-coupled amino acid transporter 4	SLC36A4	10	4	13	9388.65	0	0	752.576	4.87722	946.678	194.102	-0.80828	-6.99768	0.0777	-0.06044	0.273891	1	0.21467	0.29185	na	na
NM_205833.1	IOH41224	immunoglobulin superfamily, member 1 (IGSF1), transcript variant 2	IGSF1	7	7	19	5058.95	0	0	752.179	-1.72802	476.456	-275.724	-2.43023	-8.06827	-0.10636	-0.29568	1	1	0.18936	-2.0291	na	na
BC028919.1	IOH61721	Protein Tob2	TOB2	27	18	13	24092.8	0	0	751.936	3.54304	1047.62	295.684	-0.1511	-7.15164	0.11721	-0.00958	0.164041	1	0.01388	1.07275	na	na
BC062625.1	IOH39875	solute carrier family 39 (zinc transporter), member 4 (SLC39A4)	SLC39A4	13	6	19	4929.31	0	0	751.915	9.78811	837.475	85.5604	-1.77123	-10.676	0.03496	-0.11479	0.406293	1	0.30068	1.86893	na	na
NM_004567.2	IOH10913	6-phosphofructo-2-kinase/fructose-2,6-biphosphatase 4 (PFKFB4)	PFKFB4	1	13	13	52653.7	0	0	751.877	3.39678	1065.58	313.703	-1.32738	-3.88892	0.12424	-0.00055	0.249288	1	0.29722	0.12753	na	na
BC032452.1	IOH21664	immunoglobulin lambda locus (IGL@)	IGL@	27	5	5	15762	0	0	751.616	4.31893	978.079	226.463	-1.02883	-9.86213	0.08998	-0.04424	0.285972	1	0.27795	1.2283	na	na
NM_207440.1	IOH58673	Putative uncharacterized protein C13orf35	C13orf35	18	18	5	7225.34	0	0	751.469	3.3144	1076.16	324.692	-2.8289	-5.40592	0.12838	0.00495	1	1	1.06787	0.94567	na	na
BC065533.1	IOH61590	Inositol hexakisphosphate kinase 2	IP6K2	3	18	11	27916	0	0	751.3	-0.477521	242.813	-508.487	-59.1098	-2.99991	-0.19782	-0.41223	1	1	5.96138	-0.53107	na	na
XM_378449.1	IOH42926	PREDICTED: Homo sapiens hypothetical LOC400201 (LOC400201)	LOC400201	11	8	3	4443.03	0	0	751.279	-5.73713	639.765	-111.513	-3.20091	-95.8065	-0.04244	-0.21346	1	1	0.55907	-1.98084	na	na
BC098149.1	IOH63298	Variable charge X-linked protein 3	VCX3A	28	20	21	6151.42	0	0	750.565	5.34873	923.159	172.594	-1.11506	-11.3854	0.06849	-0.07121	0.278984	1	0.19538	2.36872	na	na
BC017770.1	IOH14871	RNA binding motif protein 8A (RBM8A)	RBM8A	27	17	15	26032.8	0	0	750.452	16.1752	799.905	49.4525	-2.55255	-214.172	0.02024	-0.13286	1	1	0.69244	10.9987	na	na
BC009462.1	IOH12111	family with sequence similarity 119, member A (FAM119A)	FAM119A	7	4	5	11726	0	0	750.408	-8.28835	669.618	-80.7903	-1.21223	-11.9927	-0.03075	-0.19808	0.449808	1	0.09053	-1.18409	na	na
PHC0045		interleukin 4 (IL4), transcript variant 1	IL4	28	16	1	125.19	0	0	750.018	-0.341666	190.998	-559.02	-16.2701	-1.82687	-0.21809	-0.43753	1	1	1.63677	-0.61364	na	na
BC070189.1	IOH40809	FK506 binding protein 6, 36kDa pseudogene (LOC541473)	LOC541473	18	6	13	2993.45	0	0	749.985	4.43833	968.11	218.125	-1.76368	-8.44301	0.08608	-0.04841	0.688955	1	0.67422	1.14777	na	na
BC021234.2	IOH13820	cDNA clone IMAGE:4138335, partial cds	N/A	44	16	11	3822.05	0	0	749.804	42.1692	768.016	18.2127	-0.33421	-57.1922	0.00776	-0.14851	0.318922	1	0.04388	4.03464	na	na
BC096212.2	IOH63220	proline-rich protein BstNI subfamily 3, mRNA (cDNA clone IMAGE:40004745), complete cds.	PRB3	18	21	1	7552.4	0	0	749.784	8.93178	844.312	94.529	-1.98843	-41.07	0.03762	-0.11029	1	1	0.71662	3.73031	na	na
BC003160.1	IOH5120	acid phosphatase 2, lysosomal (ACP2)	ACP2	2	6	5	3369	0	0	749.609	-1.83874	485.546	-264.064	-2.61326	-7.02617	-0.1028	-0.28984	1	1	0.47092	-0.97039	na	na
NM_001001683.1	IOH45938	mediator complex subunit 11 (MED11)	MED11	23	9	1	19396.3	0	0	749.5	29.8619	775.468	25.9685	-1.91253	-38.783	0.01068	-0.14463	0.780321	1	0.54607	13.8223	na	na
NM_024295.1	IOH4224	Der1-like domain family, member 1 (DERL1)	DERL1	8	3	19	32130	0	0	748.643	-1.21958	411.353	-337.29	-5.3177	-4.71173	-0.13184	-0.32651	1	1	0.59284	-0.19338	na	na
NM_032853.2	IOH42561	melanoma associated antigen (mutated) 1 (MUM1)	MUM1	5	20	5	5834.06	0	0	748.619	2.59445	1218.13	469.514	-1.03521	-2.54777	0.18395	0.07746	0.201476	1	0.32744	0.44849	na	na
NM_152912.3	IOH26907	mitochondrial translational initiation factor 3 (MTIF3)	MTIF3	8	4	13	2181.91	0	0	748.117	-10.2902	681.854	-66.2625	-3.46847	-73.9084	-0.02596	-0.19081	1	1	0.62178	-5.23157	na	na
NM_001004306.1	IOH40085	similar to hypothetical protein FLJ36492 (MGC87631)	MGC87631	1	6	17	32709.1	0	0	747.991	0.57874	-1027.61	-1775.61	-3.79274	-0.39395	-0.69508	-1.04667	1	1	-1.20824	-0.21754	na	na
NM_003085.2	IOH5707	synuclein, beta (SNCB), transcript variant 2	SNCB	41	16	17	9753.28	0	1	747.716	0.431624	-567.814	-1315.53	-0.99133	0.45113	-0.51511	-0.81631	1	1	-0.0961	-0.03875	na	na
NM_014366.1	IOH4189	guanine nucleotide binding protein-like 3 (nucleolar) (GNL3), transcript variant 1	GNL3	26	13	15	8819.87	0	0	746.869	45.8674	763.515	16.6461	-0.68757	-14.4088	0.006	-0.14929	0.32033	1	0.03883	1.00239	na	na
BC025727.1	IOH11431	T-cell receptor alpha chain C region	TRAV20	30	6	21	1524.02	0	0	746.472	-1.69085	469.061	-277.411	-1.85796	-7.65728	-0.10925	-0.29652	1	1	0.18605	-1.85196	na	na
PV4202		NIMA (never in mitosis gene a)-related kinase 1 (NEK1)	NEK1	43	15	19	12466.2	0	0	746.24	-1.11413	393.262	-352.978	-4.61649	-40.2199	-0.13892	-0.33436	1	1	0.83441	-2.68098	na	na
BC003398.1	IOH3008	MOB1, Mps One Binder kinase activator-like 1B (yeast) (MOBK1B)	MOBK1B	15	19	17	24357	0	0	745.392	4.98529	932.428	187.036	-0.30416	-4.09729	0.07211	-0.06398	0.220398	1	0.0567	0.38948	na	na
NM_024492.2	IOH42061	lipoprotein, Lp(a)-like 2 (LPAL2), transcript variant 1	LPAL2	11	7	19	29878.2	0	0	745.247	-2.27264	517.526	-227.72	-5.86148	-14.8449	-0.09028	-0.27165	1	1	1.23912	-0.95707	na	na
BC036636.2	IOH61621	LEM domain-containing protein 1	LEMD1	19	18	13	15873.8	0	0	745.14	-5.61696	632.529	-112.611	-0.73299	-13.3417	-0.04527	-0.21401	0.542236	1	0.13777	-2.61418	na	na
BC067301.1	IOH40043	AT-rich interactive domain-containing protein 5A	ARID5A	21	20	7	15891.9	0	0	744.543	6.49371	880.07	135.526	-0.54137	-13.0461	0.05162	-0.08977	0.250691	1	0.06556	3.16908	na	na
BC010456.1	IOH9643	EGF-containing fibulin-like extracellular matrix protein 2 (EFEMP2)	EFEMP2	39	17	7	3978.17	0	0	744.424	-0.333892	186.34	-558.085	-14.754	-2.24521	-0.21992	-0.43705	1	1	1.55741	-0.65752	na	na
BC047091.1	IOH26489	zinc finger protein 19 (ZNF19)	ZNF19	38	2	19	1731.44	0	0	744.102	-0.066569	46.4425	-697.659	-30.5888	-4.98795	-0.27468	-0.50694	1	1	15.4976	-1.15763	na	na
BC011795.2	IOH13069	NDRG family member 4 (NDRG4)	NDRG4	22	18	15	12780.6	0	0	743.899	-6.01562	637.864	-106.035	-3.80936	-9.87445	-0.04318	-0.21072	1	1	0.61035	-0.50491	na	na
NM_156036.1	IOH44550	Homeobox protein Hox-B6	HOXB6	20	21	19	55669.4	0	0	742.225	-4.35087	603.514	-138.711	-4.59706	-6.55943	-0.05663	-0.22708	1	1	1.14294	-0.31811	na	na
XM_294794.1	IOH42923	PREDICTED: Homo sapiens similar to putative membrane-bound dipeptidase 2 (LOC339065)	LOC339065	19	8	1	5933.4	0	0	742.01	-7.6801	656.525	-85.484	-2.34697	-17.1306	-0.03587	-0.20043	1	1	0.7324	-3.1589	na	na
NM_005258.2	IOH1566	GTP cyclohydrolase I feedback regulator (GCHFR)	GCHFR	36	12	7	41779.5	0	0	741.668	-3.29815	569.113	-172.555	-3.52146	-5.99363	-0.07009	-0.24402	1	1	0.76507	-0.39116	na	na
NM_000757.3	IOH13347	colony stimulating factor 1 (macrophage) (CSF1), transcript variant 1	CSF1	21	21	1	9931.22	0	0	741.607	-4.49456	606.635	-134.971	-1.15856	-9.43825	-0.0554	-0.2252	0.511367	1	0.04376	-1.85365	na	na
BC042179.1	IOH25923	similar to CG10671-like (LOC161247)	LOC161247	2	5	11	32495.3	0	0	741.312	-3.01678	556.758	-184.554	-2.52838	-6.02086	-0.07492	-0.25003	1	1	0.53618	-0.03646	na	na
NM_007041.1	IOH10743	Arginyl-tRNA--protein transferase 1	ATE1	23	12	1	3685.59	0	0	741.226	-8.25434	661.131	-80.095	-0.56336	-52.3157	-0.03408	-0.19772	0.412343	1	0.01403	-4.9143	na	na
BC050283.1	IOH25889	WAS protein family, member 3, mRNA (cDNA clone MGC:41773 IMAGE:5300292), complete cds	WASF3	39	21	17	0	0	0	740.658	8.03028	846.01	105.353	-2.05399	-14.9314	0.03829	-0.10488	0.569506	1	0.48297	3.38722	na	na
NM_007067.3	IOH21942	MYST histone acetyltransferase 2 (MYST2)	MYST2	40	5	21	11083.3	0	0	740.296	3.69309	1015.18	274.887	-1.88841	-3.15364	0.10451	-0.01999	0.549617	1	0.62425	0.13458	na	na
BC059374.1	IOH29261	serine/threonine kinase 31 (STK31)	STK31	45	2	13	7763.1	0	0	740.077	0.385708	-464.687	-1204.76	-3.61228	-4.08151	-0.47474	-0.76085	1	1	-1.13639	-1.46423	na	na
NM_001001325.1	IOH50193	Putative serine protease inhibitor Kazal-type 5-like 2	SPINK5L2	32	21	21	4882.47	0	0	740.067	0.530907	-837.588	-1577.65	-3.26801	-1.26629	-0.62071	-0.94755	1	1	-0.40239	-0.12942	na	na
BC016754.1	IOH13535	karyopherin alpha 4 (importin alpha 3) (KPNA4)	KPNA4	28	20	7	7169.14	0	0	739.537	-1.93946	487.947	-251.589	-3.88113	-3.91422	-0.10187	-0.28359	1	1	0.54449	-0.97327	na	na
BC044569.1	IOH26901	SEC31 homolog B (S. cerevisiae) (SEC31B)	SEC31B	8	4	11	4947.2	0	0	739.297	-2.46181	525.739	-213.558	-3.17859	-10.5004	-0.08707	-0.26455	0.989179	1	0.27666	-0.84555	na	na
NM_020236.2	IOH13751	mitochondrial ribosomal protein L1 (MRPL1), nuclear gene encoding mitochondrial protein	MRPL1	3	4	19	24599.7	0	0	738.328	3.6595	1015.95	277.619	-1.81014	-1.75839	0.10481	-0.01862	0.272179	1	0.29295	0.28669	na	na
NM_002884.1	IOH14475	RAP1A, member of RAS oncogene family (RAP1A), transcript variant 2	RAP1A	8	14	7	23077.8	0	0	736.883	-0.801982	327.954	-408.929	-4.81403	-4.58337	-0.16448	-0.36238	1	1	0.06572	-0.45357	na	na
NM_054012.1	IOH14007	argininosuccinate synthetase 1 (ASS1), transcript variant 2	ASS1	23	12	5	42041.5	0	0	735.218	-8.27219	655.926	-79.2929	-1.87877	-38.9356	-0.03611	-0.19733	0.897678	1	0.45718	-2.2172	na	na
BC002759.2	IOH46070	hypothetical protein FLJ20489 (FLJ20489)	FLJ20489	32	8	11	14204.6	0	0	735.149	-1.72389	465.26	-269.889	-2.95598	-27.765	-0.11075	-0.29276	0.923754	1	0.08413	-0.35027	na	na
NM_006366.1	IOH7571	CAP, adenylate cyclase-associated protein, 2 (yeast) (CAP2)	CAP2	36	14	13	18333.3	0	0	734.955	0.429148	-552.515	-1287.47	-2.89542	-0.12403	-0.50912	-0.80225	1	1	-0.77595	-0.16228	na	na
BC004226.1	IOH22896	PDZ domain-containing protein GIPC1	GIPC1	5	12	15	15996.4	0	0	734.901	-5.0373	613.174	-121.727	-1.97549	-17.5609	-0.05284	-0.21857	0.721812	1	0.27273	-2.41263	na	na
BC067823.1	IOH61674	Calcyclin-binding protein	CACYBP	18	19	1	31036	0	0	734.786	-7.91197	652.337	-82.4494	-3.5076	-6.76668	-0.03751	-0.19891	1	1	1.17318	-0.73194	na	na
NM_018679.2	IOH26898	t-complex 11 (mouse) (TCP11), transcript variant 2	TCP11	23	6	1	17965.1	0	0	734.749	-8.88913	660.45	-74.2986	-1.3803	-37.0519	-0.03434	-0.19483	0.642682	1	0.29119	-1.12801	na	na
BC030776.1	IOH22290	Intraflagellar transport protein 88 homolog	IFT88	18	13	17	4018.05	0	0	734.306	4.52375	942.694	208.388	-0.85553	-7.27548	0.07614	-0.05328	0.351957	1	0.35143	0.75732	na	na
BC015219.1	IOH21424	RanBP-type and C3HC4-type zinc finger-containing protein 1	C20orf18	11	12	17	19490.2	0	0	733.853	-4.05152	588.58	-145.274	-2.91335	-38.4753	-0.06248	-0.23036	0.975119	1	0.39082	-1.57231	na	na
NM_004013.1	IOH36376	dystrophin (muscular dystrophy, Duchenne and Becker types) (DMD), transcript variant Dp140	DMD	5	7	1	41872.8	0	0	733.808	10.4687	811.307	77.4987	-0.97791	-12.396	0.0247	-0.11882	0.327124	1	0.13335	0.67758	na	na
NM_003382.2	IOH9624	vasoactive intestinal peptide receptor 2 (VIPR2)	VIPR2	34	20	1	3291.6	0	0	733.65	-6.53923	636.339	-97.311	-7.06496	-21.7368	-0.04378	-0.20635	1	1	1.87944	-3.44253	na	na
XM_096472.2	IOH42996	hypothetical LOC143678 (LOC143678)	LOC143678	12	8	1	31685.4	0	0	733.218	-3.35624	564.904	-168.315	-5.86123	-3.11267	-0.07174	-0.2419	1	1	1.02845	-0.16797	na	na
BC025383.2	IOH11203	Spermatogenesis- and oogenesis-specific basic helix-loop-helix-containing protein 2	SOHLH2	47	7	21	9954.15	0	0	732.765	-15.3944	688.069	-44.696	-2.1602	-527.817	-0.02353	-0.18001	1	1	0.63679	-1.70355	na	na
NM_024754.2	IOH12500	pentatricopeptide repeat domain 2 (PTCD2)	PTCD2	25	11	21	25496.5	0	0	732.692	2.28901	1301.11	568.416	-1.01311	-2.59426	0.21643	0.12698	0.188533	0.98628	0.36243	0.47053	na	na
BC047471.1	IOH26529	dpy-19-like 2 pseudogene 4 (C. elegans) (DPY19L2P4)	LOC554208	48	16	17	1456.33	0	0	731.648	-0.347902	188.843	-542.805	-17.3511	-1.93462	-0.21893	-0.4294	1	1	3.38503	-0.36724	na	na
NM_145043.1	IOH13260	nei like 2 (E. coli) (NEIL2)	NEIL2	9	14	3	34267.6	0	0	731.544	-1.6482	455.301	-276.242	-1.79829	-6.88288	-0.11465	-0.29594	0.889614	1	0.02925	-1.50812	na	na
NM_002484.1	IOH41188	nucleotide binding protein 1 (MinD homolog, E. coli) (NUBP1)	NUBP1	14	8	5	31306.4	0	0	730.518	-38.1714	711.869	-18.6493	-1.58829	-20.9122	-0.01421	-0.16697	0.44974	1	0.169	-4.51401	na	na
BC053509.1	IOH29394	5,10-methylenetetrahydrofolate reductase (NADPH) (MTHFR)	MTHFR	22	3	21	0	0	0	729.38	-30.3032	706.079	-23.3005	-2.1334	-11.1234	-0.01648	-0.16929	0.390684	1	0.06736	-21.8271	na	na
NM_199139.1	IOH44783	XIAP associated factor-1 (XAF1), transcript variant 2	XAF1	9	8	3	18715.7	0	0	729.192	2.26159	1307.19	577.996	-1.45442	-2.5732	0.21881	0.13178	0.246358	1	0.49828	0.68539	na	na
NM_198081.1	IOH25820	sex comb on midleg-like 4 (Drosophila) (SCML4)	SCML4	28	12	17	9997.45	0	0	728.789	-144.322	723.774	-5.015	-3.69922	-80.9611	-0.00955	-0.16014	1	1	0.84183	-115.159	na	na
BC026070.2	IOH11290	tubby like protein 2 (TULP2)	TULP2	45	14	19	4813.32	0	0	728.525	-0.458437	229	-499.525	-4.38578	-2.76186	-0.20322	-0.40774	1	1	0.17038	-0.68608	na	na
BC024267.1	IOH13225	TNF receptor-associated factor 7 (TRAF7)	TRAF7	22	19	21	2911.57	0	0	728.194	5.80677	879.687	151.493	-2.27897	-4.94643	0.05147	-0.08178	0.377393	1	0.31431	0.57916	na	na
BC005876.1	IOH6081	V-type proton ATPase 21 kDa proteolipid subunit	ATP6V0B	39	13	9	3782.15	0	0	728.121	-0.918753	348.645	-379.476	-5.24149	-1.21908	-0.15639	-0.34762	1	1	0.61254	-0.12062	na	na
NM_000999.2	IOH4263	ribosomal protein L38 (RPL38), transcript variant 1	RPL38	10	13	9	8776.2	0	0	727.721	4.04756	966.509	238.788	-2.15325	-7.47031	0.08546	-0.03806	0.632769	1	0.64083	0.86608	na	na
NM_001025239.1	IOH58999	Tetraspanin-4	TSPAN4	22	17	17	7877.73	0	0	726.908	-1.65965	453.599	-273.309	-3.86074	-31.1354	-0.1153	-0.29447	1	1	0.22802	-1.15783	na	na
BC013051.1	IOH10509	LIM domain kinase 2	LIMK2	16	7	3	7135.37	0	0	725.932	2.60198	1179.08	453.147	-1.28353	-3.05013	0.16866	0.06926	0.260544	1	0.42677	0.29838	na	na
BC000448.1	IOH3504	THUMP domain containing 1 (THUMPD1)	THUMPD1	8	3	5	18789.8	0	0	725.082	55.3444	738.424	13.3423	-2.33572	-42.9491	-0.00382	-0.15095	0.557811	1	0.33618	10.7251	na	na
BC029057.1	IOH22662	D-amino-acid oxidase (DAO)	DAO	10	12	13	37058.9	0	0	724.354	-21.0833	691.553	-32.801	-1.11792	-21.2921	-0.02217	-0.17405	0.473551	1	0.16502	-6.25257	na	na
NM_033259.1	IOH42049	calcium/calmodulin-dependent protein kinase II inhibitor 2 (CAMK2N2)	CAMK2N2	28	8	1	47221.6	0	0	723.103	-2.52671	518.067	-205.036	-5.9796	-2.06842	-0.09007	-0.26028	1	1	1.22235	-0.13604	na	na
BC029580.1	IOH21597	cDNA clone IMAGE:5269150	N/A	33	5	1	9534.93	0	0	723.037	5.62553	879.351	156.314	-1.66466	-11.1182	0.05134	-0.07936	0.696722	1	0.60407	1.96681	na	na
BC039576.1	IOH28775	Abhydrolase domain-containing protein 1	ABHD1	29	7	13	1786.03	0	0	723.006	-3.95814	577.184	-145.822	-2.729	-17.4931	-0.06693	-0.23064	1	1	0.75122	-3.99524	na	na
BC024272.1	IOH12488	CD74 molecule, major histocompatibility complex, class II invariant chain (CD74)	CD74	39	14	13	14612.5	0	0	722.784	-1.51836	435.778	-287.005	-3.04301	-1.98978	-0.12229	-0.30133	1	1	0.26686	-0.17328	na	na
NM_015474.2	IOH55544	SAM domain and HD domain-containing protein 1	SAMHD1	36	19	15	17858.1	0	0	722.617	2.55513	1187.29	464.668	-0.46246	-3.78586	0.17188	0.07503	0.162478	1	0.17268	1.13968	na	na
NM_014011.4	IOH37917	suppressor of cytokine signaling 5 (SOCS5), transcript variant 1	SOCS5	20	7	7	2501.28	0	0	722.126	3.78951	980.998	258.872	-0.80899	-5.70612	0.09113	-0.02801	0.244879	1	0.19005	1.09308	na	na
NM_138280.1	IOH22167	citrate lyase beta like (CLYBL), transcript variant 1	CLYBL	20	15	7	5693.24	0	0	721.888	-1.39538	420.521	-301.366	-4.22015	-3.73388	-0.12826	-0.30852	1	1	0.71015	-0.57094	na	na
NM_033111.2	IOH44850	NEDD4-binding protein 2-like 2	PFAAP5	21	8	9	3613.54	0	0	721.687	8.80216	814.185	92.4983	-2.12369	-12.092	0.02583	-0.11131	0.649516	1	0.50804	2.1412	na	na
XM_084990.6	IOH42207	PREDICTED: Homo sapiens hypothetical LOC144962 (LOC144962)	LOC144962	12	7	15	20753.7	0	0	721.434	79.2594	730.653	9.2185	-2.07408	-47.5052	-0.00687	-0.15301	0.517541	1	0.28317	25.5828	na	na
NM_016532.2	IOH4433	skeletal muscle and kidney enriched inositol phosphatase (SKIP), transcript variant 1	SKIP	13	12	17	14766.7	0	0	720.52	9.27671	807.574	87.0539	-2.17782	-7.59661	0.02324	-0.11404	0.525931	1	0.39909	0.37626	na	na
NM_006217.2	IOH11838	serpin peptidase inhibitor, clade I (pancpin), member 2 (SERPINI2)	SERPINI2	23	9	9	10146.3	0	0	720.376	0.320496	-339.774	-1060.15	-7.24815	-0.95705	-0.42585	-0.68844	1	1	-1.63747	-0.22442	na	na
NM_022085.3	IOH28133	thioredoxin domain containing 5 (TXNDC5), transcript variant 2	TXNDC5	23	10	3	36609.2	0	0	720.366	3.7217	985.042	264.675	-0.65161	-5.14749	0.09271	-0.0251	0.251237	1	0.21058	0.6786	na	na
NM_173850.2	IOH26319	serpin peptidase inhibitor, clade A (alpha-1 antiproteinase, antitrypsin), member 12 (SERPINA12)	SERPINA12	28	4	5	13160.5	0	0	719.376	2.69757	1143.14	423.768	-1.36741	-4.93083	0.1546	0.05456	0.249266	1	0.37296	1.38037	na	na
NM_001001953.1	IOH28551	olfactory receptor, family 10, subfamily G, member 9 (OR10G9)	OR10G9	1	21	7	1668.37	0	0	719.329	-2.58048	518.426	-200.903	-3.71004	-10.0463	-0.08993	-0.25821	1	1	0.51543	-1.74617	na	na
BC030783.1	IOH22247	glycerol-3-phosphate acyltransferase, mitochondrial (GPAM)	GPAM	25	5	9	2514.19	0	0	718.678	-19.9245	684.332	-34.3462	-1.32876	-12.8643	-0.02499	-0.17482	0.49689	1	0.18181	-0.05614	na	na
NM_152420.1	IOH23039	chromosome 9 open reading frame 41 (C9orf41)	C9orf41	6	5	9	39204.2	0	0	718.519	11.6304	786.11	67.591	-2.41423	-25.7356	0.01484	-0.12378	0.525654	1	0.3711	6.15696	na	na
NM_004632.2	IOH3569	death associated protein 3 (DAP3), nuclear gene encoding mitochondrial protein, transcript variant 2	DAP3	22	13	11	5045.85	0	0	717.514	-17.3129	678.333	-39.1809	-6.09857	-8.20616	-0.02735	-0.17724	1	1	1.54675	-2.48756	na	na
BC017981.1	IOH13989	chromosome 8 open reading frame 22 (C8orf22)	C8orf22	5	12	5	29693.4	0	0	716.481	-5.6996	609.537	-106.944	-2.89512	-12.8938	-0.05427	-0.21117	1	1	0.55347	-0.56175	na	na
NM_002413.3	IOH13576	microsomal glutathione S-transferase 2 (MGST2)	MGST2	23	16	19	5048.54	0	0	716.365	0.407604	-492.902	-1209.27	-4.54843	-1.96856	-0.48578	-0.7631	1	1	-1.10676	-0.60497	na	na
NM_006769.2	IOH4472	LIM domain only 4 (LMO4)	LMO4	21	17	19	43719.1	0	0	715.768	2.37476	1236.41	520.648	0.02602	-0.54354	0.19111	0.10306	0.118288	0.630538	0.01711	0.10658	na	na
NM_018114.4	IOH45463	DALR anticodon-binding domain-containing protein 3	DALRD3	13	9	1	5646.29	0	0	715.331	-12.2636	661.399	-53.9319	-3.37916	-131.884	-0.03397	-0.18463	1	1	0.60295	-3.12954	na	na
BC019064.1	IOH12760	family with sequence similarity 40, member B (FAM40B)	FAM40B	29	4	3	22249.2	0	0	715.258	2.8352	1105	389.743	-1.0483	-3.04279	0.13967	0.03751	0.304881	1	0.44012	0.65443	na	na
BC039269.1	IOH27269	NLR family, pyrin domain containing 2 (NLRP2)	NLRP2	32	9	15	9003.58	0	0	715.057	0.0388231	-28.882	-743.939	-59.4116	-9.45997	-0.30416	-0.53012	1	1	-26.5729	-1.5333	na	na
BC020960.1	IOH10418	sema domain, immunoglobulin domain (Ig), transmembrane domain (TM) and short cytoplasmic domain, (semaphorin) 4G (SEMA4G)	SEMA4G	12	13	5	5179.7	0	0	713.573	11.1955	783.562	69.9893	-2.54033	-24.7731	0.01385	-0.12258	0.635183	1	0.46207	0.04854	na	na
NM_004051.1	IOH5792	3-hydroxybutyrate dehydrogenase, type 1 (BDH1), nuclear gene encoding mitochondrial protein, transcript variant 1	BDH1	28	14	15	9634.28	0	0	713.514	-0.0764052	50.6465	-662.867	-161.91	-0.40016	-0.27303	-0.48952	1	1	4.43852	-0.17258	na	na
BC050709.1	IOH27039	Archaemetzincin-2	AMZ2	21	7	17	15769	0	0	713.341	-6.07419	612.504	-100.837	-2.9055	-10.0035	-0.05311	-0.20811	1	1	0.5611	-1.48844	na	na
BC011400.1	IOH9691	Uncharacterized protein C14orf104	C14orf104	18	13	7	35064.7	0	0	712.951	-16.2385	671.593	-41.358	-1.54578	-26.4756	-0.02998	-0.17833	0.914264	1	0.48801	-13.2964	na	na
NM_005117.2	IOH1835	fibroblast growth factor 19 (FGF19)	FGF19	18	3	1	8430.42	0	0	712.69	-7.30985	626.926	-85.7645	-0.78267	-12.097	-0.04747	-0.20057	0.601141	1	0.191	-3.60293	na	na
BC033677.1	IOH40219	Uncharacterized protein C9orf114	C9orf114	8	21	21	8504.51	0	0	712.502	34.7642	733.604	21.1023	-5.57319	-31.3728	-0.00571	-0.14706	1	1	1.33686	2.51467	na	na
NM_000301.1	IOH29872	plasminogen (PLG)	PLG	13	2	21	2845.34	0	0	712.466	4.53683	913.908	201.442	-2.08031	-3.35884	0.06487	-0.05677	0.451688	1	0.44638	0.0793	na	na
BC018206.1	IOH10533	family with sequence similarity 128, member A (FAM128A)	FAM128A	23	13	21	23343.9	0	0	712.038	3.28992	1022.98	310.945	-1.0212	-7.16685	0.10756	-0.00193	0.296884	1	0.34796	1.62852	na	na
NM_006110.1	IOH3469	CD2 (cytoplasmic tail) binding protein 2 (CD2BP2)	CD2BP2	44	3	19	21931.2	0	0	711.984	3.22989	1031.27	319.291	-0.58869	-6.07226	0.11081	0.00224	0.234976	1	0.22547	1.5471	na	na
BC046173.2	IOH28861	nudix (nucleoside diphosphate linked moiety X)-type motif 13 (NUDT13)	NUDT13	22	16	13	1758.73	0	0	711.942	-10.6987	651.085	-60.8565	-4.36805	-12.6213	-0.03801	-0.18809	1	1	0.84576	-8.61257	na	na
NM_005168.3	IOH55962	Rho-related GTP-binding protein RhoE	RND3	36	19	19	31502.3	0	0	711.458	1.79126	1610.6	899.142	-0.18017	-1.91022	0.33757	0.29257	0.0870522	0.728455	0.16411	0.71283	na	na
PV3848		v-raf murine sarcoma viral oncogene homolog B1 (BRAF)	BRAF	18	15	19	5734.12	0	0	711.213	18.5867	751.654	40.4405	-0.9387	-209.891	0.00136	-0.13738	0.515696	1	0.31281	8.5495	na	na
BC021934.1	IOH27957	proline rich 14 (PRR14)	PRR14	21	20	11	2018.56	0	0	710.272	7.27904	823.39	113.118	-1.2955	-16.1241	0.02943	-0.10099	0.393327	1	0.26313	3.91138	na	na
NM_006850.2	IOH59724	Interleukin-24	IL24	14	17	19	15435.2	0	0	710.175	-9.03816	639.427	-70.7475	-1.40877	-19.4374	-0.04258	-0.19305	0.457065	1	0.03907	-5.83191	na	na
NM_002307.1	IOH40009	lectin, galactoside-binding, soluble, 7 (galectin 7) (LGALS7)	LGALS7	7	6	5	16457.4	0	0	710.162	-5.94766	607.946	-102.216	-5.15194	-11.7388	-0.05489	-0.2088	1	1	1.22427	-1.74657	na	na
NM_004146.3	IOH4112	NADH dehydrogenase (ubiquinone) 1 beta subcomplex, 7, 18kDa (NDUFB7), nuclear gene encoding mitochondrial protein	NDUFB7	7	14	21	11864.3	0	0	710.108	0.36064	-400.546	-1110.65	-3.62888	-1.4593	-0.44964	-0.71373	1	1	-0.76166	-0.54315	na	na
NM_012394.2	IOH10683	prefoldin subunit 2 (PFDN2)	PFDN2	16	3	5	18753.2	0	0	709.823	-0.889582	334.172	-375.651	-6.22075	-2.51373	-0.16205	-0.34571	1	1	1.1881	-0.6464	na	na
NM_178127.2	IOH26886	angiopoietin-like 5 (ANGPTL5)	ANGPTL5	7	17	3	7838.53	0	0	709.735	0.298723	-302.326	-1012.06	-2.66216	-1.55663	-0.41119	-0.66436	1	1	-0.12941	-0.54913	na	na
BC032715.1	IOH21958	Bardet-Biedl syndrome 9 (BBS9)	BBS9	10	5	13	3627.15	0	0	709.431	-7.93687	630.048	-79.3825	-1.12563	-7.84386	-0.04624	-0.19737	0.527115	1	0.11452	-0.09998	na	na
NM_017704.2	IOH12866	ankyrin repeat domain 49 (ANKRD49)	ANKRD49	47	5	15	26681.2	0	0	709.309	-2.14679	483.901	-225.407	-4.24475	-8.01316	-0.10345	-0.27048	1	1	1.22227	-0.95135	na	na
BC066958.1	IOH61486	splicing factor, arginine/serine-rich 2, mRNA (cDNA clone MGC:87440 IMAGE:4837392), complete cds	SFRS2	25	18	19	47586.4	0	0	709.181	3.16894	1036.15	326.971	-1.33774	-3.22111	0.11272	0.00609	0.311513	1	0.3865	0.11404	na	na
NM_012247.3	IOH3018	selenophosphate synthetase 1 (SEPHS1)	SEPHS1	3	3	5	49417	0	0	708.992	14.2397	762.543	53.5505	-3.5854	-12.175	0.00562	-0.13081	0.830679	1	0.55849	7.79602	na	na
BC047021.1	IOH26601	cell adhesion molecule 1 (CADM1)	CADM1	20	5	5	14730.9	0	0	708.849	-1.69504	445.829	-263.019	-1.92182	-4.58247	-0.11835	-0.28932	0.949143	1	0.04482	-0.70479	na	na
[truncated: 7,505 more rows]

## Sheet: Tabelle2
				ABLIM1
				ARHGAP15
				ARHGAP9
				BAIAP2
				BAIAP2
				BMX
				BNIP3L
				C11orf63
				CASS4
				CBLB
				CCNY
				CDC25A
				CDC25C
				CEP57
				CRIP2
				CRTC2
				CUEDC1
				FAM122A
				FAM76B
				FEN1
				GRB7
				HDAC7
				KIAA1509
				KIAA1706
				KLC2
				MACROD1
				MDM4
				MKNK1
				MKNK1
				MYLK2
				N/A
				NCBP2
				NEK6
				OFD1
				PACS2
				PCTK1
				PI4KB
				PPFIBP2
				PSD2
				REM1
				RGS8
				SAMSN1
				SCEL
				SH3BP2
				SH3RF2
				SLC4A1AP
				SMTNL2
				SPATA2
				STAC
				TCEA2
				ZFYVE21
